# Supplementary material for: Specificities of chemosensory receptors in the human gut microbiota
Source: Proc Natl Acad Sci U S A. Author manuscript; Available in PMC 2025 Sep 16. (PMC12415202; doi:10.1073/pnas.2508950122)
Supplement: Supplementary Dataset 2 [file NIHMS2107169-supplement-Supplementary_Dataset_2.xlsx]

## Sheet: Dataset S2
Dataset S2. Receptors that contain the dCache_1UR motif and/or putative SCFA motif.
ID	Motif1	Motif2	Organism	Taxonomy	Comments	module
MGYG000086117_00661	R...F...T...W...Y...Y...N...N	Y...H...Y...R	Hungatella effluvii	d__Bacteria; p__Bacillota_A; c__Clostridia; o__Lachnospirales; f__Lachnospiraceae; g__Hungatella; s__Hungatella effluvii		both
WP_082424263.1	R...F...T...W...Y...Y...N...N	Y...H...Y...K	Roseburia faecis	d__Bacteria; p__Bacillota_A; c__Clostridia; o__Lachnospirales; f__Lachnospiraceae; g__Roseburia;		both
WP_186939059.1	R...F...T...W...Y...Y...N...N...	Y...H...Y...K	Eggerthella hominis	d__Bacteria;p__Actinomycetota;c__Coriobacteriia;o__Coriobacteriales;f__Eggerthellaceae;g__Anaerotardibacter;s__Anaerotardibacter sp000436075	Inferred_Based_on_Genus	both
WP_160942831.1	R...F...T...W...Y...Y...N...N...	Y...H...Y...K	Eggerthella guodeyinii	d__Bacteria;p__Actinomycetota;c__Coriobacteriia;o__Coriobacteriales;f__Eggerthellaceae;g__Eggerthella;s__Eggerthella guodeyinii		both
WP_013979413.1	R...F...T...W...Y...Y...N...N...	Y...H...Y...K	Eggerthella sp. YY7918	d__Bacteria;p__Actinomycetota;c__Coriobacteriia;o__Coriobacteriales;f__Eggerthellaceae;g__Enteroscipio;s__Enteroscipio sp000270285		both
WP_283832183.1	R...F...T...W...Y...Y...N...N...	Y...H...Y...K	Gordonibacter	d__Bacteria;p__Actinomycetota;c__Coriobacteriia;o__Coriobacteriales;f__Eggerthellaceae;g__Gordonibacter;s__Gordonibacter pamelaeae	Inferred_Based_on_Genus	both
WP_059109470.1	R...F...T...W...Y...Y...N...N...	Y...H...Y...K	Christensenella hongkongensis	d__Bacteria;p__Bacillota_A;c__Clostridia;o__Christensenellales;f__Christensenellaceae;g__Christensenella;s__Christensenella hongkongensis		both
WP_046443773.1	R...F...T...W...Y...Y...N...N...	Y...H...Y...K	Christensenella hongkongensis	d__Bacteria;p__Bacillota_A;c__Clostridia;o__Christensenellales;f__Christensenellaceae;g__Christensenella;s__Christensenella hongkongensis		both
WP_320607233.1	R...F...T...W...Y...Y...N...N...	Y...H...Y...K	Christensenella hongkongensis	d__Bacteria;p__Bacillota_A;c__Clostridia;o__Christensenellales;f__Christensenellaceae;g__Christensenella;s__Christensenella hongkongensis		both
WP_007061110.1	R...F...T...W...Y...Y...N...N...	Y...H...Y...K	Clostridium carboxidivorans	d__Bacteria;p__Bacillota_A;c__Clostridia;o__Clostridiales;f__Clostridiaceae;g__Clostridium_H;s__Clostridium_H botulinum_B	Inferred_Based_on_Genus	both
WP_347134358.1	R...F...T...W...Y...Y...N...N...	Y...H...Y...K	Clostridium symbiosum	d__Bacteria;p__Bacillota_A;c__Clostridia;o__Clostridiales;f__Clostridiaceae;g__Clostridium_H;s__Clostridium_H botulinum_B	Inferred_Based_on_Genus	both
WP_173871431.1	R...F...T...W...Y...Y...N...N...	Y...H...Y...K	Clostridium symbiosum	d__Bacteria;p__Bacillota_A;c__Clostridia;o__Clostridiales;f__Clostridiaceae;g__Clostridium_H;s__Clostridium_H botulinum_B	Inferred_Based_on_Genus	both
WP_150026692.1	R...F...T...W...Y...Y...N...N...	Y...H...Y...K	Clostridium symbiosum	d__Bacteria;p__Bacillota_A;c__Clostridia;o__Clostridiales;f__Clostridiaceae;g__Clostridium_H;s__Clostridium_H botulinum_B	Inferred_Based_on_Genus	both
WP_156684613.1	R...F...T...W...Y...Y...N...N...	Y...H...Y...K	Clostridium symbiosum	d__Bacteria;p__Bacillota_A;c__Clostridia;o__Clostridiales;f__Clostridiaceae;g__Clostridium_H;s__Clostridium_H botulinum_B	Inferred_Based_on_Genus	both
WP_244339974.1	R...F...T...W...Y...Y...N...N...	Y...H...Y...K	Clostridium symbiosum	d__Bacteria;p__Bacillota_A;c__Clostridia;o__Clostridiales;f__Clostridiaceae;g__Clostridium_H;s__Clostridium_H botulinum_B	Inferred_Based_on_Genus	both
WP_010074978.1	R...F...T...W...Y...Y...N...N...	Y...H...Y...K	Clostridium cellulovorans	d__Bacteria;p__Bacillota_A;c__Clostridia;o__Clostridiales;f__Clostridiaceae;g__Clostridium_H;s__Clostridium_H botulinum_B	Inferred_Based_on_Genus	both
WP_318735319.1	R...F...T...W...Y...Y...N...N...	Y...H...Y...K	Clostridium sp. JS66	d__Bacteria;p__Bacillota_A;c__Clostridia;o__Clostridiales;f__Clostridiaceae;g__Clostridium_H;s__Clostridium_H botulinum_B	Inferred_Based_on_Genus	both
WP_070111324.1	R...F...T...W...Y...Y...N...N...	Y...H...Y...K	Clostridium acetireducens	d__Bacteria;p__Bacillota_A;c__Clostridia;o__Clostridiales;f__Clostridiaceae;g__Clostridium_H;s__Clostridium_H botulinum_B	Inferred_Based_on_Genus	both
WP_244331935.1	R...F...T...W...Y...Y...N...N...	Y...H...Y...K	Clostridium hylemonae	d__Bacteria;p__Bacillota_A;c__Clostridia;o__Clostridiales;f__Clostridiaceae;g__Clostridium_H;s__Clostridium_H botulinum_B	Inferred_Based_on_Genus	both
WP_330615422.1	R...F...T...W...Y...Y...N...N...	Y...H...Y...K	Clostridium hylemonae	d__Bacteria;p__Bacillota_A;c__Clostridia;o__Clostridiales;f__Clostridiaceae;g__Clostridium_H;s__Clostridium_H botulinum_B	Inferred_Based_on_Genus	both
WP_006444823.1	R...F...T...W...Y...Y...N...N...	Y...H...Y...K	Clostridium hylemonae	d__Bacteria;p__Bacillota_A;c__Clostridia;o__Clostridiales;f__Clostridiaceae;g__Clostridium_H;s__Clostridium_H botulinum_B	Inferred_Based_on_Genus	both
WP_138262332.1	R...F...T...W...Y...Y...N...N...	Y...H...Y...K	Clostridium hylemonae	d__Bacteria;p__Bacillota_A;c__Clostridia;o__Clostridiales;f__Clostridiaceae;g__Clostridium_H;s__Clostridium_H botulinum_B	Inferred_Based_on_Genus	both
WP_227055737.1	R...F...T...W...Y...Y...N...N...	Y...H...Y...K	Clostridium hylemonae	d__Bacteria;p__Bacillota_A;c__Clostridia;o__Clostridiales;f__Clostridiaceae;g__Clostridium_H;s__Clostridium_H botulinum_B	Inferred_Based_on_Genus	both
WP_077852296.1	R...F...T...W...Y...Y...N...N...	Y...H...Y...K	Clostridium felsineum	d__Bacteria;p__Bacillota_A;c__Clostridia;o__Clostridiales;f__Clostridiaceae;g__Clostridium_S;s__Clostridium_S felsineum		both
WP_257676029.1	R...F...T...W...Y...Y...N...N...	Y...H...Y...K	Clostridium felsineum	d__Bacteria;p__Bacillota_A;c__Clostridia;o__Clostridiales;f__Clostridiaceae;g__Clostridium_S;s__Clostridium_S felsineum		both
WP_077832611.1	R...F...T...W...Y...Y...N...N...	Y...H...Y...K	Clostridium felsineum	d__Bacteria;p__Bacillota_A;c__Clostridia;o__Clostridiales;f__Clostridiaceae;g__Clostridium_S;s__Clostridium_S felsineum		both
WP_077894401.1	R...F...T...W...Y...Y...N...N...	Y...H...Y...K	Clostridium felsineum	d__Bacteria;p__Bacillota_A;c__Clostridia;o__Clostridiales;f__Clostridiaceae;g__Clostridium_S;s__Clostridium_S felsineum		both
WP_234117573.1	R...F...T...W...Y...Y...N...N...	Y...H...Y...K	Clostridium hydrogenum	d__Bacteria;p__Bacillota_A;c__Clostridia;o__Clostridiales;f__Clostridiaceae;g__Clostridium_S;s__Clostridium_S hydrogenum		both
WP_224037849.1	R...F...T...W...Y...Y...N...N...	Y...H...Y...K	Clostridium gelidum	d__Bacteria;p__Bacillota_A;c__Clostridia;o__Clostridiales;f__Clostridiaceae;g__Clostridium;s__Clostridium gelidum		both
WP_244833982.1	R...F...T...W...Y...Y...N...N...	Y...H...Y...K	Clostridium sp. BJN0001	d__Bacteria;p__Bacillota_A;c__Clostridia;o__Clostridiales;f__Clostridiaceae;g__Clostridium;s__Clostridium sp022869825		both
WP_216426756.1	R...F...T...W...Y...Y...N...N...	Y...H...Y...K	Anaerotignum sp. MSJ-24	d__Bacteria;p__Bacillota_A;c__Clostridia;o__Lachnospirales;f__Anaerotignaceae;g__Metalachnospira;s__Metalachnospira sp900553995		both
WP_013658019.1	R...F...T...W...Y...Y...N...N...	Y...H...Y...K	Cellulosilyticum lentocellum	d__Bacteria;p__Bacillota_A;c__Clostridia;o__Lachnospirales;f__Cellulosilyticaceae;g__Cellulosilyticum;s__Cellulosilyticum lentocellum		both
WP_127067381.1	R...F...T...W...Y...Y...N...N...	Y...H...Y...K	Cellulosilyticum sp. WCF-2	d__Bacteria;p__Bacillota_A;c__Clostridia;o__Lachnospirales;f__Cellulosilyticaceae;g__Cellulosilyticum;s__Cellulosilyticum lentocellum		both
WP_303244366.1	R...F...T...W...Y...Y...N...N...	Y...H...Y...K	uncultured Cellulosilyticum sp.	d__Bacteria;p__Bacillota_A;c__Clostridia;o__Lachnospirales;f__Cellulosilyticaceae;g__Cellulosilyticum;s__Cellulosilyticum sp934725855		both
WP_302597695.1	R...F...T...W...Y...Y...N...N...	Y...H...Y...K	uncultured Cellulosilyticum sp.	d__Bacteria;p__Bacillota_A;c__Clostridia;o__Lachnospirales;f__Cellulosilyticaceae;g__Cellulosilyticum;s__Cellulosilyticum sp934725855		both
WP_075717414.1	R...F...T...W...Y...Y...N...N...	Y...H...Y...K	Roseburia sp. 499	d__Bacteria;p__Bacillota_A;c__Clostridia;o__Lachnospirales;f__Lachnospiraceae;g__14-2;s__14-2 sp001940225		both
WP_216557958.1	R...F...T...W...Y...Y...N...N...	Y...H...Y...K	Roseburia sp. MSJ-14	d__Bacteria;p__Bacillota_A;c__Clostridia;o__Lachnospirales;f__Lachnospiraceae;g__14-2;s__14-2 sp012519695		both
WP_226948099.1	R...F...T...W...Y...Y...N...N...	Y...H...Y...K	Roseburia faecis	d__Bacteria;p__Bacillota_A;c__Clostridia;o__Lachnospirales;f__Lachnospiraceae;g__Agathobacter;s__Agathobacter faecis		both
WP_195275885.1	R...F...T...W...Y...Y...N...N...	Y...H...Y...K	Roseburia faecis	d__Bacteria;p__Bacillota_A;c__Clostridia;o__Lachnospirales;f__Lachnospiraceae;g__Agathobacter;s__Agathobacter faecis		both
WP_055264154.1	R...F...T...W...Y...Y...N...N...	Y...H...Y...K	Roseburia faecis	d__Bacteria;p__Bacillota_A;c__Clostridia;o__Lachnospirales;f__Lachnospiraceae;g__Agathobacter;s__Agathobacter faecis		both
WP_195591887.1	R...F...T...W...Y...Y...N...N...	Y...H...Y...K	Roseburia faecis	d__Bacteria;p__Bacillota_A;c__Clostridia;o__Lachnospirales;f__Lachnospiraceae;g__Agathobacter;s__Agathobacter faecis		both
WP_055067397.1	R...F...T...W...Y...Y...N...N...	Y...H...Y...K	Roseburia faecis	d__Bacteria;p__Bacillota_A;c__Clostridia;o__Lachnospirales;f__Lachnospiraceae;g__Agathobacter;s__Agathobacter faecis		both
WP_227249828.1	R...F...T...W...Y...Y...N...N...	Y...H...Y...K	Roseburia faecis	d__Bacteria;p__Bacillota_A;c__Clostridia;o__Lachnospirales;f__Lachnospiraceae;g__Agathobacter;s__Agathobacter faecis		both
WP_195287790.1	R...F...T...W...Y...Y...N...N...	Y...H...Y...K	Roseburia faecis	d__Bacteria;p__Bacillota_A;c__Clostridia;o__Lachnospirales;f__Lachnospiraceae;g__Agathobacter;s__Agathobacter faecis		both
WP_308649094.1	R...F...T...W...Y...Y...N...N...	Y...H...Y...K	uncultured Agathobacter sp.	d__Bacteria;p__Bacillota_A;c__Clostridia;o__Lachnospirales;f__Lachnospiraceae;g__Agathobacter;s__Agathobacter sp900548765		both
WP_167955366.1	R...F...T...W...Y...Y...N...N...	Y...H...Y...K	Anaerosporobacter faecicola	d__Bacteria;p__Bacillota_A;c__Clostridia;o__Lachnospirales;f__Lachnospiraceae;g__Anaerosporobacter;s__Anaerosporobacter faecicola		both
WP_310602572.1	R...F...T...W...Y...Y...N...N...	Y...H...Y...K	Anaerosporobacter sp.	d__Bacteria;p__Bacillota_A;c__Clostridia;o__Lachnospirales;f__Lachnospiraceae;g__Anaerosporobacter;s__Anaerosporobacter mobilis	Inferred_Based_on_Genus	both
WP_290759968.1	R...F...T...W...Y...Y...N...N...	Y...H...Y...K	Anaerostipes sp.	d__Bacteria;p__Bacillota_A;c__Clostridia;o__Lachnospirales;f__Lachnospiraceae;g__Anaerostipes;s__Anaerostipes excrementavium		both
WP_130181775.1	R...F...T...W...Y...Y...N...N...	Y...H...Y...K	Blautia	d__Bacteria;p__Bacillota_A;c__Clostridia;o__Lachnospirales;f__Lachnospiraceae;g__Blautia;s__Blautia coccoides	Inferred_Based_on_Genus	both
WP_270467384.1	R...F...T...W...Y...Y...N...N...	Y...H...Y...K	Butyribacter intestini	d__Bacteria;p__Bacillota_A;c__Clostridia;o__Lachnospirales;f__Lachnospiraceae;g__Butyribacter;s__Butyribacter intestini		both
WP_270393457.1	R...F...T...W...Y...Y...N...N...	Y...H...Y...K	Butyribacter intestini	d__Bacteria;p__Bacillota_A;c__Clostridia;o__Lachnospirales;f__Lachnospiraceae;g__Butyribacter;s__Butyribacter intestini		both
WP_216564138.1	R...F...T...W...Y...Y...N...N...	Y...H...Y...K	Eubacterium sp. MSJ-13	d__Bacteria;p__Bacillota_A;c__Clostridia;o__Lachnospirales;f__Lachnospiraceae;g__Butyribacter;s__Butyribacter sp018918235		both
WP_103228604.1	R...F...T...W...Y...Y...N...N...	Y...H...Y...K	Clostridium sp. chh4-2	d__Bacteria;p__Bacillota_A;c__Clostridia;o__Lachnospirales;f__Lachnospiraceae;g__CHH4-2;s__CHH4-2 sp002899675		both
WP_125142377.1	R...F...T...W...Y...Y...N...N...	Y...H...Y...K	Clostridium transplantifaecale	d__Bacteria;p__Bacillota_A;c__Clostridia;o__Lachnospirales;f__Lachnospiraceae;g__Clostridium_Q;s__Clostridium_Q transplantifaecale		both
WP_297940436.1	R...F...T...W...Y...Y...N...N...	Y...H...Y...K	uncultured Lachnoclostridium sp.	d__Bacteria;p__Bacillota_A;c__Clostridia;o__Lachnospirales;f__Lachnospiraceae;g__Clostridium_R;s__Clostridium_R vitabionis		both
WP_294373541.1	R...F...T...W...Y...Y...N...N...	Y...H...Y...K	uncultured Clostridium sp.	d__Bacteria;p__Bacillota_A;c__Clostridia;o__Lachnospirales;f__Lachnospiraceae;g__Diplocloster;s__Diplocloster agilis		both
WP_238725953.1	R...F...T...W...Y...Y...N...N...	Y...H...Y...K	Diplocloster agilis	d__Bacteria;p__Bacillota_A;c__Clostridia;o__Lachnospirales;f__Lachnospiraceae;g__Diplocloster;s__Diplocloster agilis		both
WP_238723464.1	R...F...T...W...Y...Y...N...N...	Y...H...Y...K	Diplocloster agilis	d__Bacteria;p__Bacillota_A;c__Clostridia;o__Lachnospirales;f__Lachnospiraceae;g__Diplocloster;s__Diplocloster agilis		both
WP_069430136.1	R...F...T...W...F...Y...N...N...	Y...H...Y...K	Eisenbergiella tayi	d__Bacteria;p__Bacillota_A;c__Clostridia;o__Lachnospirales;f__Lachnospiraceae;g__Eisenbergiella;s__Eisenbergiella tayi		both
WP_069156393.1	R...F...T...W...F...Y...N...N...	Y...H...Y...K	Eisenbergiella tayi	d__Bacteria;p__Bacillota_A;c__Clostridia;o__Lachnospirales;f__Lachnospiraceae;g__Eisenbergiella;s__Eisenbergiella tayi		both
WP_069151551.1	R...F...T...W...F...Y...N...N...	Y...H...Y...K	Eisenbergiella tayi	d__Bacteria;p__Bacillota_A;c__Clostridia;o__Lachnospirales;f__Lachnospiraceae;g__Eisenbergiella;s__Eisenbergiella tayi		both
WP_009256547.1	R...F...T...W...F...Y...N...N...	Y...H...Y...K	Eisenbergiella tayi	d__Bacteria;p__Bacillota_A;c__Clostridia;o__Lachnospirales;f__Lachnospiraceae;g__Eisenbergiella;s__Eisenbergiella tayi		both
WP_117556389.1	R...F...T...W...Y...Y...N...N...	Y...H...Y...K	Enterocloster aldenensis	d__Bacteria;p__Bacillota_A;c__Clostridia;o__Lachnospirales;f__Lachnospiraceae;g__Enterocloster;s__Enterocloster aldenensis		both
WP_238053501.1	R...F...T...W...Y...Y...N...N...	Y...H...Y...K	Enterocloster aldenensis	d__Bacteria;p__Bacillota_A;c__Clostridia;o__Lachnospirales;f__Lachnospiraceae;g__Enterocloster;s__Enterocloster aldenensis		both
WP_289580858.1	R...F...T...W...Y...Y...N...N...	Y...H...Y...K	Enterocloster aldenensis	d__Bacteria;p__Bacillota_A;c__Clostridia;o__Lachnospirales;f__Lachnospiraceae;g__Enterocloster;s__Enterocloster aldenensis		both
WP_270585836.1	R...F...T...W...Y...Y...N...N...	Y...H...Y...K	Enterocloster aldenensis	d__Bacteria;p__Bacillota_A;c__Clostridia;o__Lachnospirales;f__Lachnospiraceae;g__Enterocloster;s__Enterocloster aldenensis		both
WP_227795741.1	R...F...T...W...Y...Y...N...N...	Y...H...Y...K	Enterocloster hominis (ex Hitch et al. 2024)	d__Bacteria;p__Bacillota_A;c__Clostridia;o__Lachnospirales;f__Lachnospiraceae;g__Enterocloster;s__Enterocloster clostridioformis	Inferred_Based_on_Genus	both
WP_008719578.1	R...F...T...W...Y...Y...N...N...	Y...H...Y...K	Enterocloster hominis (ex Hitch et al. 2024)	d__Bacteria;p__Bacillota_A;c__Clostridia;o__Lachnospirales;f__Lachnospiraceae;g__Enterocloster;s__Enterocloster clostridioformis	Inferred_Based_on_Genus	both
WP_227808678.1	R...F...T...W...Y...Y...N...N...	Y...H...Y...K	Enterocloster hominis (ex Hitch et al. 2024)	d__Bacteria;p__Bacillota_A;c__Clostridia;o__Lachnospirales;f__Lachnospiraceae;g__Enterocloster;s__Enterocloster clostridioformis	Inferred_Based_on_Genus	both
WP_297426339.1	R...F...T...W...Y...Y...N...N...	Y...H...Y...K	Clostridium sp.	d__Bacteria;p__Bacillota_A;c__Clostridia;o__Lachnospirales;f__Lachnospiraceae;g__Faecalimonas;s__Faecalimonas phoceensis		both
WP_242355761.1	R...F...T...W...Y...Y...N...N...	Y...H...Y...R	Hungatella effluvii	d__Bacteria;p__Bacillota_A;c__Clostridia;o__Lachnospirales;f__Lachnospiraceae;g__Hungatella;s__Hungatella effluvii		both
WP_373266603.1	R...F...T...W...Y...Y...N...N...	Y...H...Y...R	Hungatella hathewayi	d__Bacteria;p__Bacillota_A;c__Clostridia;o__Lachnospirales;f__Lachnospiraceae;g__Hungatella;s__Hungatella hathewayi		both
WP_006782037.1	R...F...T...W...Y...Y...N...N...	Y...H...Y...K	Hungatella hathewayi	d__Bacteria;p__Bacillota_A;c__Clostridia;o__Lachnospirales;f__Lachnospiraceae;g__Hungatella;s__Hungatella hathewayi		both
WP_055653027.1	R...F...T...W...Y...Y...N...N...	Y...H...Y...R	Hungatella	d__Bacteria;p__Bacillota_A;c__Clostridia;o__Lachnospirales;f__Lachnospiraceae;g__Hungatella;s__Hungatella hathewayi	Inferred_Based_on_Genus	both
WP_187019400.1	R...F...T...W...Y...Y...N...N...	Y...H...Y...R	Hungatella hominis	d__Bacteria;p__Bacillota_A;c__Clostridia;o__Lachnospirales;f__Lachnospiraceae;g__Hungatella;s__Hungatella hathewayi	Inferred_Based_on_Genus	both
WP_009002245.1	R...F...T...W...Y...Y...N...N...	Y...H...Y...K	Clostridium sp. D5	d__Bacteria;p__Bacillota_A;c__Clostridia;o__Lachnospirales;f__Lachnospiraceae;g__Muricomes;s__Muricomes fissicatena_A		both
WP_109731039.1	R...F...T...W...Y...Y...N...N...	Y...H...Y...K	Faecalicatena orotica	d__Bacteria;p__Bacillota_A;c__Clostridia;o__Lachnospirales;f__Lachnospiraceae;g__Muricomes;s__Muricomes oroticus		both
WP_346909282.1	R...F...T...W...Y...Y...N...N...	Y...H...Y...K	Faecalicatena orotica	d__Bacteria;p__Bacillota_A;c__Clostridia;o__Lachnospirales;f__Lachnospiraceae;g__Muricomes;s__Muricomes oroticus		both
WP_186854065.1	R...F...T...W...Y...Y...N...N...	Y...H...Y...K	Roseburia lenta	d__Bacteria;p__Bacillota_A;c__Clostridia;o__Lachnospirales;f__Lachnospiraceae;g__Pararoseburia;s__Pararoseburia lenta		both
WP_118535188.1	R...F...T...W...Y...Y...N...N...	Y...H...Y...K	Roseburia sp. AM51-8	d__Bacteria;p__Bacillota_A;c__Clostridia;o__Lachnospirales;f__Lachnospiraceae;g__Pararoseburia;s__Pararoseburia lenta		both
WP_118280243.1	R...F...T...W...Y...Y...N...N...	Y...H...Y...K	Roseburia sp. AM16-25	d__Bacteria;p__Bacillota_A;c__Clostridia;o__Lachnospirales;f__Lachnospiraceae;g__Pararoseburia;s__Pararoseburia lenta		both
WP_044296349.1	R...F...T...W...F...Y...N...N...	Y...H...Y...R	Robinsoniella peoriensis	d__Bacteria;p__Bacillota_A;c__Clostridia;o__Lachnospirales;f__Lachnospiraceae;g__Robinsoniella;s__Robinsoniella peoriensis		both
WP_027292967.1	R...F...T...W...F...Y...N...N...	Y...H...Y...R	Robinsoniella	d__Bacteria;p__Bacillota_A;c__Clostridia;o__Lachnospirales;f__Lachnospiraceae;g__Robinsoniella;s__Robinsoniella peoriensis	Inferred_Based_on_Genus	both
WP_118772712.1	R...F...T...W...Y...Y...N...N...	Y...H...Y...K	Roseburia intestinalis	d__Bacteria;p__Bacillota_A;c__Clostridia;o__Lachnospirales;f__Lachnospiraceae;g__Roseburia;s__Roseburia intestinalis		both
WP_055193588.1	R...F...T...W...Y...Y...N...N...	Y...H...Y...K	Roseburia intestinalis	d__Bacteria;p__Bacillota_A;c__Clostridia;o__Lachnospirales;f__Lachnospiraceae;g__Roseburia;s__Roseburia intestinalis		both
WP_118488911.1	R...F...T...W...Y...Y...N...N...	Y...H...Y...K	Roseburia intestinalis	d__Bacteria;p__Bacillota_A;c__Clostridia;o__Lachnospirales;f__Lachnospiraceae;g__Roseburia;s__Roseburia intestinalis		both
WP_006857083.1	R...F...T...W...Y...Y...N...N...	Y...H...Y...K	Roseburia intestinalis	d__Bacteria;p__Bacillota_A;c__Clostridia;o__Lachnospirales;f__Lachnospiraceae;g__Roseburia;s__Roseburia intestinalis		both
WP_015519918.1	R...F...T...W...Y...Y...N...N...	Y...H...Y...K	Roseburia intestinalis	d__Bacteria;p__Bacillota_A;c__Clostridia;o__Lachnospirales;f__Lachnospiraceae;g__Roseburia;s__Roseburia intestinalis		both
WP_118592358.1	R...F...T...W...Y...Y...N...N...	Y...H...Y...K	Roseburia intestinalis	d__Bacteria;p__Bacillota_A;c__Clostridia;o__Lachnospirales;f__Lachnospiraceae;g__Roseburia;s__Roseburia intestinalis		both
WP_270846232.1	R...F...T...W...Y...Y...N...N...	Y...H...Y...K	Roseburia intestinalis	d__Bacteria;p__Bacillota_A;c__Clostridia;o__Lachnospirales;f__Lachnospiraceae;g__Roseburia;s__Roseburia intestinalis		both
WP_195522769.1	R...F...T...W...Y...Y...N...N...	Y...H...Y...K	Roseburia intestinalis	d__Bacteria;p__Bacillota_A;c__Clostridia;o__Lachnospirales;f__Lachnospiraceae;g__Roseburia;s__Roseburia intestinalis		both
WP_118412817.1	R...F...T...W...Y...Y...N...N...	Y...H...Y...K	Roseburia intestinalis	d__Bacteria;p__Bacillota_A;c__Clostridia;o__Lachnospirales;f__Lachnospiraceae;g__Roseburia;s__Roseburia intestinalis		both
WP_015561546.1	R...F...T...W...Y...Y...N...N...	Y...H...Y...K	Roseburia intestinalis	d__Bacteria;p__Bacillota_A;c__Clostridia;o__Lachnospirales;f__Lachnospiraceae;g__Roseburia;s__Roseburia intestinalis		both
WP_022112163.1	R...F...T...W...Y...Y...N...N...	Y...H...Y...K	Roseburia intestinalis	d__Bacteria;p__Bacillota_A;c__Clostridia;o__Lachnospirales;f__Lachnospiraceae;g__Roseburia;s__Roseburia intestinalis		both
WP_186982571.1	R...F...T...W...Y...Y...N...N...	Y...H...Y...K	Roseburia yibonii	d__Bacteria;p__Bacillota_A;c__Clostridia;o__Lachnospirales;f__Lachnospiraceae;g__Roseburia;s__Roseburia intestinalis	Inferred_Based_on_Genus	both
WP_186866768.1	R...F...T...W...Y...Y...N...N...	Y...H...Y...K	Roseburia zhanii	d__Bacteria;p__Bacillota_A;c__Clostridia;o__Lachnospirales;f__Lachnospiraceae;g__Roseburia;s__Roseburia intestinalis	Inferred_Based_on_Genus	both
WP_117920822.1	R...F...T...W...Y...Y...N...N...	Y...H...Y...K	Roseburia	d__Bacteria;p__Bacillota_A;c__Clostridia;o__Lachnospirales;f__Lachnospiraceae;g__Roseburia;s__Roseburia intestinalis	Inferred_Based_on_Genus	both
WP_158569516.1	R...F...T...W...Y...Y...N...N...	Y...H...Y...K	Roseburia	d__Bacteria;p__Bacillota_A;c__Clostridia;o__Lachnospirales;f__Lachnospiraceae;g__Roseburia;s__Roseburia intestinalis	Inferred_Based_on_Genus	both
WP_171029136.1	R...F...T...W...Y...Y...N...N...	Y...H...Y...K	Roseburia	d__Bacteria;p__Bacillota_A;c__Clostridia;o__Lachnospirales;f__Lachnospiraceae;g__Roseburia;s__Roseburia intestinalis	Inferred_Based_on_Genus	both
WP_118209259.1	R...F...T...W...Y...Y...N...N...	Y...H...Y...K	Roseburia sp. AM23-20	d__Bacteria;p__Bacillota_A;c__Clostridia;o__Lachnospirales;f__Lachnospiraceae;g__Roseburia;s__Roseburia sp003470905		both
WP_370777392.1	R...F...T...W...Y...Y...N...N...	Y...H...Y...K	Roseburia sp.	d__Bacteria;p__Bacillota_A;c__Clostridia;o__Lachnospirales;f__Lachnospiraceae;g__Roseburia;s__Roseburia sp003483745		both
WP_320932063.1	R...F...T...W...Y...Y...N...N...	Y...H...Y...R	Hungatella sp.	d__Bacteria;p__Bacillota_A;c__Clostridia;o__Lachnospirales;f__Lachnospiraceae;g__UBA3402;s__UBA3402 sp910588325		both
WP_320923832.1	R...F...T...W...Y...Y...N...N...	Y...H...Y...R	Hungatella sp.	d__Bacteria;p__Bacillota_A;c__Clostridia;o__Lachnospirales;f__Lachnospiraceae;g__UBA3402;s__UBA3402 sp910588325		both
WP_320988015.1	R...F...T...W...Y...Y...N...N...	Y...H...Y...R	Hungatella sp.	d__Bacteria;p__Bacillota_A;c__Clostridia;o__Lachnospirales;f__Lachnospiraceae;g__UBA3402;s__UBA3402 sp910588325		both
WP_066868110.1	R...F...T...W...Y...Y...N...N...	Y...H...Y...K	Neglectibacter timonensis	d__Bacteria;p__Bacillota_A;c__Clostridia;o__Oscillospirales;f__Acutalibacteraceae;g__Acutalibacter;s__Acutalibacter timonensis		both
WP_302400979.1	R...F...T...W...Y...Y...N...N...	Y...H...Y...K	Neglectibacter timonensis	d__Bacteria;p__Bacillota_A;c__Clostridia;o__Oscillospirales;f__Acutalibacteraceae;g__Acutalibacter;s__Acutalibacter timonensis		both
WP_216557360.1	R...F...T...W...Y...Y...N...N...	Y...H...Y...K	Dysosmobacter acutus	d__Bacteria;p__Bacillota_A;c__Clostridia;o__Oscillospirales;f__Oscillospiraceae;g__Dysosmobacter_A;s__Dysosmobacter_A acutus		both
WP_186886580.1	R...F...T...W...Y...Y...N...N...	Y...H...Y...K	Anaerofilum hominis	d__Bacteria;p__Bacillota_A;c__Clostridia;o__Oscillospirales;f__Ruminococcaceae;g__Anaerofilum;s__Anaerofilum faecale	Inferred_Based_on_Genus	both
WP_130863239.1	R...F...T...W...Y...Y...N...N...	Y...H...Y...K	Bacilliculturomica massiliensis	d__Bacteria;p__Bacillota_A;c__Clostridia;o__Peptostreptococcales;f__Anaerovoracaceae;g__Bacilliculturomica;s__Bacilliculturomica massiliensis		both
WP_295360651.1	R...F...T...W...F...Y...N...N...	Y...H...Y...K	uncultured Succiniclasticum sp.	d__Bacteria;p__Bacillota_C;c__Negativicutes;o__Acidaminococcales;f__Acidaminococcaceae;g__Succiniclasticum;s__Succiniclasticum sp900315925		both
WP_295359198.1	R...W...T...W...Y...Y...N...N...	Y...H...Y...K	uncultured Succiniclasticum sp.	d__Bacteria;p__Bacillota_C;c__Negativicutes;o__Acidaminococcales;f__Acidaminococcaceae;g__Succiniclasticum;s__Succiniclasticum sp900315925		both
WP_093731139.1	R...F...T...W...F...Y...N...N...	Y...H...Y...K	Succiniclasticum ruminis	d__Bacteria;p__Bacillota_C;c__Negativicutes;o__Acidaminococcales;f__Acidaminococcaceae;g__Succiniclasticum;s__Succiniclasticum sp900315925		both
WP_093730075.1	R...W...T...W...Y...Y...N...N...	Y...H...Y...K	Succiniclasticum ruminis	d__Bacteria;p__Bacillota_C;c__Negativicutes;o__Acidaminococcales;f__Acidaminococcaceae;g__Succiniclasticum;s__Succiniclasticum sp900315925		both
WP_240281073.1	R...F...T...W...Y...Y...N...N...	Y...H...Y...K	Holdemania massiliensis	d__Bacteria;p__Bacillota;c__Bacilli;o__Erysipelotrichales;f__Erysipelotrichaceae;g__Holdemania;s__Holdemania massiliensis		both
WP_287545587.1	R...F...T...W...Y...Y...N...N...	Y...H...Y...K	Bilophila sp.	d__Bacteria;p__Desulfobacterota;c__Desulfovibrionia;o__Desulfovibrionales;f__Desulfovibrionaceae;g__Bilophila;s__Bilophila sp900550745		both
WP_347865032.1	R...F...T...W...Y...Y...N...N...	Y...H...Y...K	Bilophila wadsworthia	d__Bacteria;p__Desulfobacterota;c__Desulfovibrionia;o__Desulfovibrionales;f__Desulfovibrionaceae;g__Bilophila;s__Bilophila wadsworthia		both
WP_279137545.1	R...F...T...W...Y...Y...N...N...	Y...H...Y...K	Bilophila wadsworthia	d__Bacteria;p__Desulfobacterota;c__Desulfovibrionia;o__Desulfovibrionales;f__Desulfovibrionaceae;g__Bilophila;s__Bilophila wadsworthia		both
WP_302978981.1	R...F...T...W...Y...Y...N...N...	Y...H...Y...K	Bilophila wadsworthia	d__Bacteria;p__Desulfobacterota;c__Desulfovibrionia;o__Desulfovibrionales;f__Desulfovibrionaceae;g__Bilophila;s__Bilophila wadsworthia		both
WP_009378898.1	R...F...T...W...Y...Y...N...N...	Y...H...Y...K	Bilophila sp. 4_1_30	d__Bacteria;p__Desulfobacterota;c__Desulfovibrionia;o__Desulfovibrionales;f__Desulfovibrionaceae;g__Bilophila;s__Bilophila wadsworthia		both
WP_296325891.1	R...F...T...W...Y...Y...N...N...	F...H...Y...H	Treponema sp. UBA3813	d__Bacteria;p__Spirochaetota;c__Spirochaetia;o__Treponematales;f__Treponemataceae;g__Treponema_D;s__Treponema_D sp002368605		both
WP_055946381.1	R...F...T...W...Y...Y...N...N...	Y...H...Y...K	Clostridia	Not found		both
WP_118620114.1	R...F...T...W...Y...Y...N...N...	Y...H...Y...K	Clostridia	Not found		both
WP_025655050.1	R...F...T...W...Y...Y...N...N...	Y...H...Y...K	Lachnospiraceae	Not found		both
WP_008417751.1	R...F...T...W...Y...Y...N...N...	Y...H...Y...K	unclassified Clostridium	Not found		both
WP_117478135.1	R...F...T...W...Y...Y...N...N...	Y...H...Y...K	unclassified Clostridium	Not found		both
WP_158348873.1	R...F...T...W...Y...Y...N...N...	Y...H...Y...K	Suonthocola fibrivorans	Not found		both
WP_066019699.1	R...F...T...W...Y...Y...N...N		Clostridium	d__Bacteria;p__Bacillota_A;c__Clostridia;o__Clostridiales;f__Clostridiaceae;g__Clostridium_H;s__Clostridium_H botulinum_B	Inferred_Based_on_Genus	dist
WP_216388858.1	R...F...T...W...Y...Y...N...N		Clostridium sp. MSJ-8	d__Bacteria;p__Bacillota_A;c__Clostridia;o__Clostridiales;f__Clostridiaceae;g__Clostridium;s__Clostridium sp018918325		dist
WP_313530652.1	R...F...T...W...F...Y...N...N		Anaerotignum sp.	d__Bacteria;p__Bacillota_A;c__Clostridia;o__Lachnospirales;f__Anaerotignaceae;g__Anaerotignum;s__Anaerotignum sp017442465		dist
WP_352400693.1	R...F...T...W...F...Y...N...N		Anaerotignum sp.	d__Bacteria;p__Bacillota_A;c__Clostridia;o__Lachnospirales;f__Anaerotignaceae;g__Anaerotignum;s__Anaerotignum sp017442465		dist
WP_075718172.1	R...F...T...W...Y...Y...N...N		Roseburia sp. 499	d__Bacteria;p__Bacillota_A;c__Clostridia;o__Lachnospirales;f__Lachnospiraceae;g__14-2;s__14-2 sp001940225		dist
WP_026527263.1	R...F...T...W...W...Y...N...N		Butyrivibrio sp. VCD2006	d__Bacteria;p__Bacillota_A;c__Clostridia;o__Lachnospirales;f__Lachnospiraceae;g__Butyrivibrio;s__Butyrivibrio sp000423925		dist
WP_026657174.1	R...F...T...W...W...Y...N...N		Butyrivibrio sp. AC2005	d__Bacteria;p__Bacillota_A;c__Clostridia;o__Lachnospirales;f__Lachnospiraceae;g__Butyrivibrio;s__Butyrivibrio sp000424145		dist
WP_035764635.1	R...Y...T...W...W...Y...N...N		Butyrivibrio sp. NC2002	d__Bacteria;p__Bacillota_A;c__Clostridia;o__Lachnospirales;f__Lachnospiraceae;g__Butyrivibrio;s__Butyrivibrio sp000702265		dist
WP_022760792.1	R...F...T...W...W...Y...N...N		Butyrivibrio sp. AD3002	d__Bacteria;p__Bacillota_A;c__Clostridia;o__Lachnospirales;f__Lachnospiraceae;g__Butyrivibrio;s__Butyrivibrio sp900104155		dist
WP_091866379.1	R...F...T...W...W...Y...N...N		Butyrivibrio sp. INlla16	d__Bacteria;p__Bacillota_A;c__Clostridia;o__Lachnospirales;f__Lachnospiraceae;g__Butyrivibrio;s__Butyrivibrio sp900104155		dist
WP_091819696.1	R...F...T...W...W...Y...N...N		Butyrivibrio sp. ob235	d__Bacteria;p__Bacillota_A;c__Clostridia;o__Lachnospirales;f__Lachnospiraceae;g__Butyrivibrio;s__Butyrivibrio sp900104155		dist
WP_026499412.1	R...F...T...W...W...Y...N...N		Butyrivibrio sp. WCD2001	d__Bacteria;p__Bacillota_A;c__Clostridia;o__Lachnospirales;f__Lachnospiraceae;g__Butyrivibrio;s__Butyrivibrio sp900104155		dist
WP_321002526.1	R...F...T...W...Y...Y...N...N		Eisenbergiella porci	d__Bacteria;p__Bacillota_A;c__Clostridia;o__Lachnospirales;f__Lachnospiraceae;g__Eisenbergiella;s__Eisenbergiella porci		dist
WP_090171285.1	R...F...T...W...Y...Y...N...N		Eubacterium oxidoreducens	d__Bacteria;p__Bacillota_A;c__Clostridia;o__Lachnospirales;f__Lachnospiraceae;g__Eubacterium_C;s__Eubacterium_C oxidoreducens		dist
WP_006772264.1	R...F...T...W...Y...Y...N...N		Hungatella hathewayi	d__Bacteria;p__Bacillota_A;c__Clostridia;o__Lachnospirales;f__Lachnospiraceae;g__Hungatella;s__Hungatella hathewayi		dist
WP_118076938.1	R...F...T...W...Y...Y...N...N		Hungatella hathewayi	d__Bacteria;p__Bacillota_A;c__Clostridia;o__Lachnospirales;f__Lachnospiraceae;g__Hungatella;s__Hungatella hathewayi		dist
WP_022029996.1	R...F...T...W...Y...Y...N...N		Hungatella hathewayi	d__Bacteria;p__Bacillota_A;c__Clostridia;o__Lachnospirales;f__Lachnospiraceae;g__Hungatella;s__Hungatella hathewayi		dist
WP_195521376.1	R...F...T...W...Y...Y...N...N		Hungatella	d__Bacteria;p__Bacillota_A;c__Clostridia;o__Lachnospirales;f__Lachnospiraceae;g__Hungatella;s__Hungatella hathewayi	Inferred_Based_on_Genus	dist
WP_055650529.1	R...F...T...W...Y...Y...N...N		Hungatella	d__Bacteria;p__Bacillota_A;c__Clostridia;o__Lachnospirales;f__Lachnospiraceae;g__Hungatella;s__Hungatella hathewayi	Inferred_Based_on_Genus	dist
WP_138313605.1	R...F...T...W...Y...Y...N...N		Hungatella	d__Bacteria;p__Bacillota_A;c__Clostridia;o__Lachnospirales;f__Lachnospiraceae;g__Hungatella;s__Hungatella hathewayi	Inferred_Based_on_Genus	dist
WP_009536514.1	R...F...T...W...F...Y...N...N		Oribacterium asaccharolyticum	d__Bacteria;p__Bacillota_A;c__Clostridia;o__Lachnospirales;f__Lachnospiraceae;g__Oribacterium;s__Oribacterium asaccharolyticum		dist
WP_314907854.1	R...F...T...W...F...Y...N...N		Oribacterium asaccharolyticum	d__Bacteria;p__Bacillota_A;c__Clostridia;o__Lachnospirales;f__Lachnospiraceae;g__Oribacterium;s__Oribacterium asaccharolyticum		dist
WP_009534663.1	R...F...T...W...F...Y...N...N		Oribacterium parvum	d__Bacteria;p__Bacillota_A;c__Clostridia;o__Lachnospirales;f__Lachnospiraceae;g__Oribacterium;s__Oribacterium parvum		dist
WP_314730874.1	R...F...T...W...F...Y...N...N		Oribacterium parvum	d__Bacteria;p__Bacillota_A;c__Clostridia;o__Lachnospirales;f__Lachnospiraceae;g__Oribacterium;s__Oribacterium parvum		dist
WP_315505094.1	R...F...T...W...F...Y...N...N		Oribacterium parvum	d__Bacteria;p__Bacillota_A;c__Clostridia;o__Lachnospirales;f__Lachnospiraceae;g__Oribacterium;s__Oribacterium parvum		dist
WP_315575909.1	R...F...T...W...F...Y...N...N		Oribacterium parvum	d__Bacteria;p__Bacillota_A;c__Clostridia;o__Lachnospirales;f__Lachnospiraceae;g__Oribacterium;s__Oribacterium parvum		dist
WP_273155498.1	R...F...T...W...F...Y...N...N		Oribacterium parvum	d__Bacteria;p__Bacillota_A;c__Clostridia;o__Lachnospirales;f__Lachnospiraceae;g__Oribacterium;s__Oribacterium parvum		dist
WP_315365981.1	R...F...T...W...F...Y...N...N		Oribacterium sinus	d__Bacteria;p__Bacillota_A;c__Clostridia;o__Lachnospirales;f__Lachnospiraceae;g__Oribacterium;s__Oribacterium sinus		dist
WP_314966619.1	R...F...T...W...F...Y...N...N		Oribacterium sinus	d__Bacteria;p__Bacillota_A;c__Clostridia;o__Lachnospirales;f__Lachnospiraceae;g__Oribacterium;s__Oribacterium sinus		dist
WP_314327567.1	R...F...T...W...F...Y...N...N		Oribacterium sinus	d__Bacteria;p__Bacillota_A;c__Clostridia;o__Lachnospirales;f__Lachnospiraceae;g__Oribacterium;s__Oribacterium sinus		dist
WP_314346584.1	R...F...T...W...F...Y...N...N		Oribacterium sinus	d__Bacteria;p__Bacillota_A;c__Clostridia;o__Lachnospirales;f__Lachnospiraceae;g__Oribacterium;s__Oribacterium sinus		dist
WP_183683898.1	R...F...T...W...F...Y...N...N		Oribacterium sinus	d__Bacteria;p__Bacillota_A;c__Clostridia;o__Lachnospirales;f__Lachnospiraceae;g__Oribacterium;s__Oribacterium sinus		dist
WP_315376654.1	R...F...T...W...F...Y...N...N		Oribacterium sinus	d__Bacteria;p__Bacillota_A;c__Clostridia;o__Lachnospirales;f__Lachnospiraceae;g__Oribacterium;s__Oribacterium sinus		dist
WP_315272683.1	R...F...T...W...F...Y...N...N		Oribacterium sinus	d__Bacteria;p__Bacillota_A;c__Clostridia;o__Lachnospirales;f__Lachnospiraceae;g__Oribacterium;s__Oribacterium sinus		dist
WP_304069301.1	R...F...T...W...F...Y...N...N		Oribacterium sinus	d__Bacteria;p__Bacillota_A;c__Clostridia;o__Lachnospirales;f__Lachnospiraceae;g__Oribacterium;s__Oribacterium sinus		dist
WP_040649764.1	R...F...T...W...F...Y...N...N		Oribacterium sinus	d__Bacteria;p__Bacillota_A;c__Clostridia;o__Lachnospirales;f__Lachnospiraceae;g__Oribacterium;s__Oribacterium sinus		dist
WP_315369677.1	R...F...T...W...F...Y...N...N		Oribacterium sinus	d__Bacteria;p__Bacillota_A;c__Clostridia;o__Lachnospirales;f__Lachnospiraceae;g__Oribacterium;s__Oribacterium sinus		dist
WP_009429655.1	R...F...T...W...F...Y...N...N		Oribacterium sp. oral taxon 108	d__Bacteria;p__Bacillota_A;c__Clostridia;o__Lachnospirales;f__Lachnospiraceae;g__Oribacterium;s__Oribacterium sp000424445	Inferred_Based_on_Genus	dist
WP_298477936.1	R...F...T...W...F...Y...N...N		uncultured Oribacterium sp.	d__Bacteria;p__Bacillota_A;c__Clostridia;o__Lachnospirales;f__Lachnospiraceae;g__Oribacterium;s__Oribacterium sp004554245		dist
WP_308579339.1	R...F...T...W...F...Y...N...N		uncultured Oribacterium sp.	d__Bacteria;p__Bacillota_A;c__Clostridia;o__Lachnospirales;f__Lachnospiraceae;g__Oribacterium;s__Oribacterium sp004554245		dist
WP_314637431.1	R...F...T...W...F...Y...N...N		uncultured Oribacterium sp.	d__Bacteria;p__Bacillota_A;c__Clostridia;o__Lachnospirales;f__Lachnospiraceae;g__Oribacterium;s__Oribacterium sp004554245		dist
WP_315001156.1	R...F...T...W...F...Y...N...N		uncultured Oribacterium sp.	d__Bacteria;p__Bacillota_A;c__Clostridia;o__Lachnospirales;f__Lachnospiraceae;g__Oribacterium;s__Oribacterium sp004554245		dist
WP_314834156.1	R...F...T...W...F...Y...N...N		uncultured Oribacterium sp.	d__Bacteria;p__Bacillota_A;c__Clostridia;o__Lachnospirales;f__Lachnospiraceae;g__Oribacterium;s__Oribacterium sp004554245		dist
WP_314668091.1	R...F...T...W...F...Y...N...N		uncultured Oribacterium sp.	d__Bacteria;p__Bacillota_A;c__Clostridia;o__Lachnospirales;f__Lachnospiraceae;g__Oribacterium;s__Oribacterium sp004554245		dist
WP_321126215.1	R...F...T...W...F...Y...N...N		Succiniclasticum sp.	d__Bacteria;p__Bacillota_C;c__Negativicutes;o__Acidaminococcales;f__Acidaminococcaceae;g__Succiniclasticum;s__Succiniclasticum sp900314855		dist
WP_277008998.1	R...F...T...W...Y...Y...N...N		Anaerovibrio slackiae	d__Bacteria;p__Bacillota_C;c__Negativicutes;o__Selenomonadales;f__Selenomonadaceae;g__Anaerovibrio;s__Anaerovibrio slackiae		dist
WP_154406559.1	R...F...T...W...Y...Y...N...N		Anaerovibrio slackiae	d__Bacteria;p__Bacillota_C;c__Negativicutes;o__Selenomonadales;f__Selenomonadaceae;g__Anaerovibrio;s__Anaerovibrio slackiae		dist
WP_300089214.1	R...F...T...W...Y...Y...N...N		Anaerovibrio sp.	d__Bacteria;p__Bacillota_C;c__Negativicutes;o__Selenomonadales;f__Selenomonadaceae;g__Anaerovibrio;s__Anaerovibrio sp902786545		dist
WP_330042310.1	R...F...T...W...Y...Y...N...N		Anaerovibrio sp.	d__Bacteria;p__Bacillota_C;c__Negativicutes;o__Selenomonadales;f__Selenomonadaceae;g__Anaerovibrio;s__Anaerovibrio sp902786545		dist
WP_300222494.1	R...F...T...W...Y...Y...N...N		Anaerovibrio sp.	d__Bacteria;p__Bacillota_C;c__Negativicutes;o__Selenomonadales;f__Selenomonadaceae;g__Anaerovibrio;s__Anaerovibrio sp902786545		dist
WP_329992176.1	H...W...T...W...Y...Y...N...N		Megasphaera elsdenii	d__Bacteria;p__Bacillota_C;c__Negativicutes;o__Veillonellales;f__Megasphaeraceae;g__Megasphaera;s__Megasphaera elsdenii		dist
WP_302148584.1	H...W...T...W...Y...Y...N...N		Megasphaera elsdenii	d__Bacteria;p__Bacillota_C;c__Negativicutes;o__Veillonellales;f__Megasphaeraceae;g__Megasphaera;s__Megasphaera elsdenii		dist
WP_278970183.1	H...W...T...W...Y...Y...N...N		Megasphaera elsdenii	d__Bacteria;p__Bacillota_C;c__Negativicutes;o__Veillonellales;f__Megasphaeraceae;g__Megasphaera;s__Megasphaera elsdenii		dist
WP_196247480.1	H...W...T...W...Y...Y...N...N		Megasphaera elsdenii	d__Bacteria;p__Bacillota_C;c__Negativicutes;o__Veillonellales;f__Megasphaeraceae;g__Megasphaera;s__Megasphaera elsdenii		dist
WP_179286709.1	H...W...T...W...Y...Y...N...N		Megasphaera elsdenii	d__Bacteria;p__Bacillota_C;c__Negativicutes;o__Veillonellales;f__Megasphaeraceae;g__Megasphaera;s__Megasphaera elsdenii		dist
WP_270401311.1	H...W...T...W...Y...Y...N...N		Megasphaera elsdenii	d__Bacteria;p__Bacillota_C;c__Negativicutes;o__Veillonellales;f__Megasphaeraceae;g__Megasphaera;s__Megasphaera elsdenii		dist
WP_302174040.1	H...W...T...W...Y...Y...N...N		Megasphaera elsdenii	d__Bacteria;p__Bacillota_C;c__Negativicutes;o__Veillonellales;f__Megasphaeraceae;g__Megasphaera;s__Megasphaera elsdenii		dist
WP_211182021.1	H...W...T...W...Y...Y...N...N		Megasphaera elsdenii	d__Bacteria;p__Bacillota_C;c__Negativicutes;o__Veillonellales;f__Megasphaeraceae;g__Megasphaera;s__Megasphaera elsdenii		dist
WP_178138873.1	H...W...T...W...Y...Y...N...N		Megasphaera elsdenii	d__Bacteria;p__Bacillota_C;c__Negativicutes;o__Veillonellales;f__Megasphaeraceae;g__Megasphaera;s__Megasphaera elsdenii		dist
WP_014016492.1	H...W...T...W...Y...Y...N...N		Megasphaera elsdenii	d__Bacteria;p__Bacillota_C;c__Negativicutes;o__Veillonellales;f__Megasphaeraceae;g__Megasphaera;s__Megasphaera elsdenii		dist
WP_179944795.1	H...W...T...W...Y...Y...N...N		Megasphaera elsdenii	d__Bacteria;p__Bacillota_C;c__Negativicutes;o__Veillonellales;f__Megasphaeraceae;g__Megasphaera;s__Megasphaera elsdenii		dist
WP_353804174.1	H...W...T...W...Y...Y...N...N		Megasphaera elsdenii	d__Bacteria;p__Bacillota_C;c__Negativicutes;o__Veillonellales;f__Megasphaeraceae;g__Megasphaera;s__Megasphaera elsdenii		dist
WP_239475660.1	H...W...T...W...Y...Y...N...N		Megasphaera elsdenii	d__Bacteria;p__Bacillota_C;c__Negativicutes;o__Veillonellales;f__Megasphaeraceae;g__Megasphaera;s__Megasphaera elsdenii		dist
WP_279018168.1	H...W...T...W...Y...Y...N...N		Megasphaera elsdenii	d__Bacteria;p__Bacillota_C;c__Negativicutes;o__Veillonellales;f__Megasphaeraceae;g__Megasphaera;s__Megasphaera elsdenii		dist
WP_177183652.1	H...W...T...W...Y...Y...N...N		Megasphaera elsdenii	d__Bacteria;p__Bacillota_C;c__Negativicutes;o__Veillonellales;f__Megasphaeraceae;g__Megasphaera;s__Megasphaera elsdenii		dist
WP_278947015.1	H...W...T...W...Y...Y...N...N		Megasphaera elsdenii	d__Bacteria;p__Bacillota_C;c__Negativicutes;o__Veillonellales;f__Megasphaeraceae;g__Megasphaera;s__Megasphaera elsdenii		dist
WP_196242889.1	H...W...T...W...Y...Y...N...N		Megasphaera elsdenii	d__Bacteria;p__Bacillota_C;c__Negativicutes;o__Veillonellales;f__Megasphaeraceae;g__Megasphaera;s__Megasphaera elsdenii		dist
WP_278967941.1	H...W...T...W...Y...Y...N...N		Megasphaera elsdenii	d__Bacteria;p__Bacillota_C;c__Negativicutes;o__Veillonellales;f__Megasphaeraceae;g__Megasphaera;s__Megasphaera elsdenii		dist
WP_206084331.1	H...W...T...W...Y...Y...N...N		Megasphaera elsdenii	d__Bacteria;p__Bacillota_C;c__Negativicutes;o__Veillonellales;f__Megasphaeraceae;g__Megasphaera;s__Megasphaera elsdenii		dist
WP_279132902.1	H...W...T...W...Y...Y...N...N		Megasphaera elsdenii	d__Bacteria;p__Bacillota_C;c__Negativicutes;o__Veillonellales;f__Megasphaeraceae;g__Megasphaera;s__Megasphaera elsdenii		dist
WP_255917808.1	H...W...T...W...Y...Y...N...N		Megasphaera sp. SC8-1	d__Bacteria;p__Bacillota_C;c__Negativicutes;o__Veillonellales;f__Megasphaeraceae;g__Megasphaera;s__Megasphaera elsdenii		dist
WP_370841895.1	H...W...T...W...Y...Y...N...N		Megasphaera sp.	d__Bacteria;p__Bacillota_C;c__Negativicutes;o__Veillonellales;f__Megasphaeraceae;g__Megasphaera;s__Megasphaera sp902388315		dist
WP_292260285.1	H...W...T...W...Y...Y...N...N		Megasphaera sp.	d__Bacteria;p__Bacillota_C;c__Negativicutes;o__Veillonellales;f__Megasphaeraceae;g__Megasphaera;s__Megasphaera sp902388315		dist
WP_292301505.1	H...W...T...W...Y...Y...N...N		Megasphaera sp.	d__Bacteria;p__Bacillota_C;c__Negativicutes;o__Veillonellales;f__Megasphaeraceae;g__Megasphaera;s__Megasphaera sp902388315		dist
WP_370854294.1	H...W...T...W...Y...Y...N...N		Megasphaera sp.	d__Bacteria;p__Bacillota_C;c__Negativicutes;o__Veillonellales;f__Megasphaeraceae;g__Megasphaera;s__Megasphaera sp902388315		dist
WP_337544735.1	H...W...T...W...Y...Y...N...N		Megasphaera sp.	d__Bacteria;p__Bacillota_C;c__Negativicutes;o__Veillonellales;f__Megasphaeraceae;g__Megasphaera;s__Megasphaera sp902388315		dist
WP_292298974.1	H...W...T...W...Y...Y...N...N		Megasphaera sp.	d__Bacteria;p__Bacillota_C;c__Negativicutes;o__Veillonellales;f__Megasphaeraceae;g__Megasphaera;s__Megasphaera sp902388315		dist
WP_370856605.1	H...W...T...W...Y...Y...N...N		Megasphaera sp.	d__Bacteria;p__Bacillota_C;c__Negativicutes;o__Veillonellales;f__Megasphaeraceae;g__Megasphaera;s__Megasphaera sp902388315		dist
WP_337466254.1	H...W...T...W...Y...Y...N...N		Megasphaera sp.	d__Bacteria;p__Bacillota_C;c__Negativicutes;o__Veillonellales;f__Megasphaeraceae;g__Megasphaera;s__Megasphaera sp902388315		dist
WP_337510392.1	H...W...T...W...Y...Y...N...N		Megasphaera sp.	d__Bacteria;p__Bacillota_C;c__Negativicutes;o__Veillonellales;f__Megasphaeraceae;g__Megasphaera;s__Megasphaera sp902388315		dist
WP_299721704.1	H...W...T...W...Y...Y...N...N		Megasphaera sp.	d__Bacteria;p__Bacillota_C;c__Negativicutes;o__Veillonellales;f__Megasphaeraceae;g__Megasphaera;s__Megasphaera sp902388315		dist
WP_292296160.1	H...W...T...W...Y...Y...N...N		Megasphaera sp.	d__Bacteria;p__Bacillota_C;c__Negativicutes;o__Veillonellales;f__Megasphaeraceae;g__Megasphaera;s__Megasphaera sp902388315		dist
WP_292303676.1	H...W...T...W...Y...Y...N...N		Megasphaera sp.	d__Bacteria;p__Bacillota_C;c__Negativicutes;o__Veillonellales;f__Megasphaeraceae;g__Megasphaera;s__Megasphaera sp902388315		dist
WP_287055450.1	H...W...T...W...Y...Y...N...N		Megasphaera sp.	d__Bacteria;p__Bacillota_C;c__Negativicutes;o__Veillonellales;f__Megasphaeraceae;g__Megasphaera;s__Megasphaera sp902388315		dist
WP_287046907.1	H...W...T...W...Y...Y...N...N		Megasphaera sp.	d__Bacteria;p__Bacillota_C;c__Negativicutes;o__Veillonellales;f__Megasphaeraceae;g__Megasphaera;s__Megasphaera sp902388315		dist
WP_302485339.1	H...W...T...W...Y...Y...N...N		uncultured Megasphaera sp.	d__Bacteria;p__Bacillota_C;c__Negativicutes;o__Veillonellales;f__Megasphaeraceae;g__Megasphaera;s__Megasphaera stantonii		dist
WP_303147224.1	H...W...T...W...Y...Y...N...N		uncultured Megasphaera sp.	d__Bacteria;p__Bacillota_C;c__Negativicutes;o__Veillonellales;f__Megasphaeraceae;g__Megasphaera;s__Megasphaera stantonii		dist
WP_294024708.1	H...W...T...W...Y...Y...N...N		uncultured Megasphaera sp.	d__Bacteria;p__Bacillota_C;c__Negativicutes;o__Veillonellales;f__Megasphaeraceae;g__Megasphaera;s__Megasphaera stantonii		dist
WP_298677037.1	H...W...T...W...Y...Y...N...N		uncultured Megasphaera sp.	d__Bacteria;p__Bacillota_C;c__Negativicutes;o__Veillonellales;f__Megasphaeraceae;g__Megasphaera;s__Megasphaera stantonii		dist
WP_302680837.1	H...W...T...W...Y...Y...N...N		uncultured Megasphaera sp.	d__Bacteria;p__Bacillota_C;c__Negativicutes;o__Veillonellales;f__Megasphaeraceae;g__Megasphaera;s__Megasphaera stantonii		dist
WP_302511601.1	H...W...T...W...Y...Y...N...N		uncultured Megasphaera sp.	d__Bacteria;p__Bacillota_C;c__Negativicutes;o__Veillonellales;f__Megasphaeraceae;g__Megasphaera;s__Megasphaera stantonii		dist
WP_302755010.1	H...W...T...W...Y...Y...N...N		uncultured Megasphaera sp.	d__Bacteria;p__Bacillota_C;c__Negativicutes;o__Veillonellales;f__Megasphaeraceae;g__Megasphaera;s__Megasphaera stantonii		dist
WP_296820289.1	H...W...T...W...Y...Y...N...N		uncultured Megasphaera sp.	d__Bacteria;p__Bacillota_C;c__Negativicutes;o__Veillonellales;f__Megasphaeraceae;g__Megasphaera;s__Megasphaera stantonii		dist
WP_296915501.1	H...W...T...W...Y...Y...N...N		uncultured Megasphaera sp.	d__Bacteria;p__Bacillota_C;c__Negativicutes;o__Veillonellales;f__Megasphaeraceae;g__Megasphaera;s__Megasphaera stantonii		dist
WP_288643702.1	H...W...T...W...Y...Y...N...N		uncultured Megasphaera sp.	d__Bacteria;p__Bacillota_C;c__Negativicutes;o__Veillonellales;f__Megasphaeraceae;g__Megasphaera;s__Megasphaera stantonii		dist
WP_288272375.1	H...W...T...W...Y...Y...N...N		uncultured Megasphaera sp.	d__Bacteria;p__Bacillota_C;c__Negativicutes;o__Veillonellales;f__Megasphaeraceae;g__Megasphaera;s__Megasphaera stantonii		dist
WP_289122481.1	H...W...T...W...Y...Y...N...N		uncultured Megasphaera sp.	d__Bacteria;p__Bacillota_C;c__Negativicutes;o__Veillonellales;f__Megasphaeraceae;g__Megasphaera;s__Megasphaera stantonii		dist
WP_288277706.1	H...W...T...W...Y...Y...N...N		uncultured Megasphaera sp.	d__Bacteria;p__Bacillota_C;c__Negativicutes;o__Veillonellales;f__Megasphaeraceae;g__Megasphaera;s__Megasphaera stantonii		dist
WP_288285792.1	H...W...T...W...Y...Y...N...N		uncultured Megasphaera sp.	d__Bacteria;p__Bacillota_C;c__Negativicutes;o__Veillonellales;f__Megasphaeraceae;g__Megasphaera;s__Megasphaera stantonii		dist
WP_322446315.1	R...F...T...W...Y...Y...N...N		Bacillus sp. 31A1R	d__Bacteria;p__Bacillota;c__Bacilli;o__Bacillales;f__Bacillaceae_G;g__Bacillus_A;s__Bacillus_A paranthracis	Inferred_Based_on_Genus	dist
WP_169800418.1	R...F...T...W...Y...Y...N...N		Metabacillus fastidiosus	d__Bacteria;p__Bacillota;c__Bacilli;o__Bacillales;f__Bacillaceae;g__Metabacillus;s__Metabacillus fastidiosus		dist
WP_066224832.1	R...F...T...W...Y...Y...N...N		Metabacillus fastidiosus	d__Bacteria;p__Bacillota;c__Bacilli;o__Bacillales;f__Bacillaceae;g__Metabacillus;s__Metabacillus fastidiosus		dist
WP_326179453.1	R...F...T...W...Y...Y...N...N		Metabacillus fastidiosus	d__Bacteria;p__Bacillota;c__Bacilli;o__Bacillales;f__Bacillaceae;g__Metabacillus;s__Metabacillus fastidiosus		dist
WP_100401679.1	R...F...T...W...Y...Y...N...N		Bacillus sp. FJAT-42315	d__Bacteria;p__Bacillota;c__Bacilli;o__Bacillales;f__Domibacillaceae;g__FJAT-46582;s__FJAT-46582 sp002797375		dist
WP_121215385.1	R...F...T...W...Y...Y...N...N		Lysinibacillus endophyticus	d__Bacteria;p__Bacillota;c__Bacilli;o__Bacillales;f__Planococcaceae;g__Ureibacillus;s__Ureibacillus endophyticus		dist
WP_341967076.1	R...F...T...W...Y...Y...N...N		Lysinibacillus endophyticus	d__Bacteria;p__Bacillota;c__Bacilli;o__Bacillales;f__Planococcaceae;g__Ureibacillus;s__Ureibacillus endophyticus		dist
WP_253424960.1	R...F...T...W...Y...Y...N...N		Lysinibacillus endophyticus	d__Bacteria;p__Bacillota;c__Bacilli;o__Bacillales;f__Planococcaceae;g__Ureibacillus;s__Ureibacillus endophyticus		dist
WP_341943301.1	R...F...T...W...Y...Y...N...N		Lysinibacillus endophyticus	d__Bacteria;p__Bacillota;c__Bacilli;o__Bacillales;f__Planococcaceae;g__Ureibacillus;s__Ureibacillus endophyticus		dist
WP_198828870.1	R...F...T...W...Y...Y...N...N		Brevibacillus composti	d__Bacteria;p__Bacillota;c__Bacilli;o__Brevibacillales;f__Brevibacillaceae;g__Brevibacillus;s__Brevibacillus composti		dist
WP_277651589.1	H...W...T...W...Y...Y...N...N		Intestinibaculum porci	d__Bacteria;p__Bacillota;c__Bacilli;o__Erysipelotrichales;f__Coprobacillaceae;g__Intestinibaculum;s__Intestinibaculum porci		dist
WP_277683283.1	H...W...T...W...Y...Y...N...N		Intestinibaculum porci	d__Bacteria;p__Bacillota;c__Bacilli;o__Erysipelotrichales;f__Coprobacillaceae;g__Intestinibaculum;s__Intestinibaculum porci		dist
WP_125119713.1	H...W...T...W...Y...Y...N...N		Intestinibaculum porci	d__Bacteria;p__Bacillota;c__Bacilli;o__Erysipelotrichales;f__Coprobacillaceae;g__Intestinibaculum;s__Intestinibaculum porci		dist
WP_310222354.1	R...F...T...W...Y...Y...N...N		Paenibacillus qinlingensis	d__Bacteria;p__Bacillota;c__Bacilli;o__Paenibacillales;f__NBRC-103111;g__Paenibacillus_E;s__Paenibacillus_E qinlingensis		dist
WP_164744419.1	R...F...T...W...Y...Y...N...N		Paenibacillus xylaniclasticus	d__Bacteria;p__Bacillota;c__Bacilli;o__Paenibacillales;f__Paenibacillaceae;g__Paenibacillus_T;s__Paenibacillus_T xylaniclasticus		dist
WP_210655121.1	R...F...T...W...Y...Y...N...N		Paenibacillus lignilyticus	d__Bacteria;p__Bacillota;c__Bacilli;o__Paenibacillales;f__Paenibacillaceae;g__Paenibacillus_Z;s__Paenibacillus_Z lignilyticus		dist
WP_091214329.1	R...F...T...W...Y...Y...N...N		Paenibacillus sp. BC26	d__Bacteria;p__Bacillota;c__Bacilli;o__Paenibacillales;f__Paenibacillaceae;g__Paenibacillus_Z;s__Paenibacillus_Z lignilyticus		dist
WP_162643973.1	R...F...T...W...Y...Y...N...N		Paenibacillus rhizovicinus	d__Bacteria;p__Bacillota;c__Bacilli;o__Paenibacillales;f__Paenibacillaceae;g__Paenibacillus_Z;s__Paenibacillus_Z rhizovicinus		dist
WP_338554714.1	R...F...T...W...Y...Y...N...N		Paenibacillus sp. KS-LC4	d__Bacteria;p__Bacillota;c__Bacilli;o__Paenibacillales;f__Paenibacillaceae;g__Paenibacillus;s__Paenibacillus lautus_A	Inferred_Based_on_Genus	dist
WP_341281241.1	R...F...T...W...Y...Y...N...N		Paenibacillus sp. FSL H8-0537	d__Bacteria;p__Bacillota;c__Bacilli;o__Paenibacillales;f__Paenibacillaceae;g__Paenibacillus;s__Paenibacillus lautus_A	Inferred_Based_on_Genus	dist
WP_290939597.1	R...F...T...W...Y...Y...N...N		Fibrobacter sp.	d__Bacteria;p__Fibrobacterota;c__Chitinivibrionia;o__Chitinivibrionales;f__Chitinispirillaceae;g__JAAYEB01;s__JAAYEB01 sp012728995		dist
WP_290761022.1	R...Y...T...W...Y...Y...N...N		Fibrobacter sp. UBA4297	d__Bacteria;p__Fibrobacterota;c__Fibrobacteria;o__Fibrobacterales;f__Fibrobacteraceae;g__Fibrobacter;s__Fibrobacter sp002394865		dist
WP_290761020.1	R...F...T...W...Y...Y...N...N		Fibrobacter sp. UBA4297	d__Bacteria;p__Fibrobacterota;c__Fibrobacteria;o__Fibrobacterales;f__Fibrobacteraceae;g__Fibrobacter;s__Fibrobacter sp002394865		dist
WP_073161120.1	R...F...T...W...Y...Y...N...N		Fibrobacter sp. UWH5	d__Bacteria;p__Fibrobacterota;c__Fibrobacteria;o__Fibrobacterales;f__Fibrobacteraceae;g__Fibrobacter;s__Fibrobacter sp900142465		dist
WP_073234310.1	R...F...T...W...Y...Y...N...N		Fibrobacter sp. UWH9	d__Bacteria;p__Fibrobacterota;c__Fibrobacteria;o__Fibrobacterales;f__Fibrobacteraceae;g__Fibrobacter;s__Fibrobacter sp900142465		dist
WP_088665825.1	R...F...T...W...Y...Y...N...N		Fibrobacter sp. UWH1	d__Bacteria;p__Fibrobacterota;c__Fibrobacteria;o__Fibrobacterales;f__Fibrobacteraceae;g__Fibrobacter;s__Fibrobacter sp900142465		dist
WP_234980008.1	R...F...T...W...Y...Y...N...N		Fibrobacter sp. UWEL	d__Bacteria;p__Fibrobacterota;c__Fibrobacteria;o__Fibrobacterales;f__Fibrobacteraceae;g__Fibrobacter;s__Fibrobacter sp900142535		dist
WP_254842323.1	R...F...T...W...Y...Y...N...N		Fibrobacter sp. UWB11	d__Bacteria;p__Fibrobacterota;c__Fibrobacteria;o__Fibrobacterales;f__Fibrobacteraceae;g__Fibrobacter;s__Fibrobacter sp900143015		dist
WP_254794339.1	R...F...T...W...Y...Y...N...N		Fibrobacter sp. UWB12	d__Bacteria;p__Fibrobacterota;c__Fibrobacteria;o__Fibrobacterales;f__Fibrobacteraceae;g__Fibrobacter;s__Fibrobacter sp900143015		dist
WP_249505654.1	R...F...T...W...Y...Y...N...N		Fibrobacter sp. HC4	d__Bacteria;p__Fibrobacterota;c__Fibrobacteria;o__Fibrobacterales;f__Fibrobacteraceae;g__Fibrobacter;s__Fibrobacter sp900177705	Inferred_Based_on_Genus	dist
WP_088640582.1	R...F...T...W...Y...Y...N...N		Fibrobacter	d__Bacteria;p__Fibrobacterota;c__Fibrobacteria;o__Fibrobacterales;f__Fibrobacteraceae;g__Fibrobacter;s__Fibrobacter sp900177705	Inferred_Based_on_Genus	dist
WP_073423805.1	R...Y...T...W...Y...Y...N...N		Fibrobacter sp. UWB7	d__Bacteria;p__Fibrobacterota;c__Fibrobacteria;o__Fibrobacterales;f__Fibrobacteraceae;g__Fibrobacter;s__Fibrobacter sp900177805		dist
WP_244536484.1	R...F...T...W...Y...Y...N...N		Fibrobacter sp. UWB7	d__Bacteria;p__Fibrobacterota;c__Fibrobacteria;o__Fibrobacterales;f__Fibrobacteraceae;g__Fibrobacter;s__Fibrobacter sp900177805		dist
WP_085491330.1	R...Y...T...W...Y...Y...N...N		Fibrobacter sp. UWB13	d__Bacteria;p__Fibrobacterota;c__Fibrobacteria;o__Fibrobacterales;f__Fibrobacteraceae;g__Fibrobacter;s__Fibrobacter sp900177805		dist
WP_073423804.1	R...F...T...W...Y...Y...N...N		Fibrobacter sp. UWB13	d__Bacteria;p__Fibrobacterota;c__Fibrobacteria;o__Fibrobacterales;f__Fibrobacteraceae;g__Fibrobacter;s__Fibrobacter sp900177805		dist
WP_015732098.1	R...Y...T...W...Y...Y...N...N		Fibrobacter succinogenes	d__Bacteria;p__Fibrobacterota;c__Fibrobacteria;o__Fibrobacterales;f__Fibrobacteraceae;g__Fibrobacter;s__Fibrobacter succinogenes_A		dist
WP_014546413.1	R...Y...T...W...Y...Y...N...N		Fibrobacter succinogenes	d__Bacteria;p__Fibrobacterota;c__Fibrobacteria;o__Fibrobacterales;f__Fibrobacteraceae;g__Fibrobacter;s__Fibrobacter succinogenes_A		dist
WP_244263618.1	R...F...T...W...Y...Y...N...N		Fibrobacter succinogenes	d__Bacteria;p__Fibrobacterota;c__Fibrobacteria;o__Fibrobacterales;f__Fibrobacteraceae;g__Fibrobacter;s__Fibrobacter succinogenes_A		dist
WP_295070156.1	R...Y...T...W...Y...Y...N...N		uncultured Fibrobacter sp.	d__Bacteria;p__Fibrobacterota;c__Fibrobacteria;o__Fibrobacterales;f__Fibrobacteraceae;g__Hallerella;s__Hallerella sp934700345		dist
WP_295052481.1	R...Y...T...W...Y...Y...N...N		uncultured Fibrobacter sp.	d__Bacteria;p__Fibrobacterota;c__Fibrobacteria;o__Fibrobacterales;f__Fibrobacteraceae;g__Hallerella;s__Hallerella sp934700345		dist
WP_297946134.1	R...F...T...W...Y...Y...N...N		uncultured Fibrobacter sp.	d__Bacteria;p__Fibrobacterota;c__Fibrobacteria;o__Fibrobacterales;f__Fibrobacteraceae;g__Hallerella;s__Hallerella sp934700345		dist
WP_295679936.1	R...F...T...W...Y...Y...N...N		uncultured Fibrobacter sp.	d__Bacteria;p__Fibrobacterota;c__Fibrobacteria;o__Fibrobacterales;f__Fibrobacteraceae;g__Hallerella;s__Hallerella sp934700345		dist
WP_295070154.1	R...F...T...W...Y...Y...N...N		uncultured Fibrobacter sp.	d__Bacteria;p__Fibrobacterota;c__Fibrobacteria;o__Fibrobacterales;f__Fibrobacteraceae;g__Hallerella;s__Hallerella sp934700345		dist
WP_295052479.1	R...F...T...W...Y...Y...N...N		uncultured Fibrobacter sp.	d__Bacteria;p__Fibrobacterota;c__Fibrobacteria;o__Fibrobacterales;f__Fibrobacteraceae;g__Hallerella;s__Hallerella sp934700345		dist
WP_177206199.1	R...F...T...W...Y...Y...N...N		Treponema bryantii	d__Bacteria;p__Spirochaetota;c__Spirochaetia;o__Treponematales;f__Treponemataceae;g__Treponema_D;s__Treponema_D bryantii_A		dist
WP_074645114.1	R...F...T...W...Y...Y...N...N		Treponema bryantii	d__Bacteria;p__Spirochaetota;c__Spirochaetia;o__Treponematales;f__Treponemataceae;g__Treponema_D;s__Treponema_D bryantii_A		dist
WP_338371230.1	R...F...T...W...Y...Y...N...N		Treponema bryantii	d__Bacteria;p__Spirochaetota;c__Spirochaetia;o__Treponematales;f__Treponemataceae;g__Treponema_D;s__Treponema_D bryantii_A		dist
WP_273365677.1	R...F...T...W...Y...Y...N...N		Treponema porcinum	d__Bacteria;p__Spirochaetota;c__Spirochaetia;o__Treponematales;f__Treponemataceae;g__Treponema_D;s__Treponema_D porcinum		dist
WP_078933115.1	R...F...T...W...Y...Y...N...N		Treponema porcinum	d__Bacteria;p__Spirochaetota;c__Spirochaetia;o__Treponematales;f__Treponemataceae;g__Treponema_D;s__Treponema_D porcinum		dist
WP_320874161.1	R...F...T...W...Y...Y...N...N		Treponema porcinum	d__Bacteria;p__Spirochaetota;c__Spirochaetia;o__Treponematales;f__Treponemataceae;g__Treponema_D;s__Treponema_D porcinum		dist
WP_273349788.1	R...F...T...W...Y...Y...N...N		Treponema porcinum	d__Bacteria;p__Spirochaetota;c__Spirochaetia;o__Treponematales;f__Treponemataceae;g__Treponema_D;s__Treponema_D porcinum		dist
WP_320870741.1	R...F...T...W...Y...Y...N...N		Treponema porcinum	d__Bacteria;p__Spirochaetota;c__Spirochaetia;o__Treponematales;f__Treponemataceae;g__Treponema_D;s__Treponema_D porcinum		dist
WP_273333424.1	R...F...T...W...Y...Y...N...N		Treponema porcinum	d__Bacteria;p__Spirochaetota;c__Spirochaetia;o__Treponematales;f__Treponemataceae;g__Treponema_D;s__Treponema_D porcinum		dist
WP_277635925.1	R...F...T...W...Y...Y...N...N		Treponema porcinum	d__Bacteria;p__Spirochaetota;c__Spirochaetia;o__Treponematales;f__Treponemataceae;g__Treponema_D;s__Treponema_D porcinum		dist
WP_273318073.1	R...F...T...W...Y...Y...N...N		Treponema porcinum	d__Bacteria;p__Spirochaetota;c__Spirochaetia;o__Treponematales;f__Treponemataceae;g__Treponema_D;s__Treponema_D porcinum		dist
WP_320828547.1	R...F...T...W...Y...Y...N...N		Treponema porcinum	d__Bacteria;p__Spirochaetota;c__Spirochaetia;o__Treponematales;f__Treponemataceae;g__Treponema_D;s__Treponema_D porcinum		dist
WP_320792749.1	R...F...T...W...Y...Y...N...N		Treponema porcinum	d__Bacteria;p__Spirochaetota;c__Spirochaetia;o__Treponematales;f__Treponemataceae;g__Treponema_D;s__Treponema_D porcinum		dist
WP_184659596.1	R...F...T...W...Y...Y...N...N		Treponema ruminis	d__Bacteria;p__Spirochaetota;c__Spirochaetia;o__Treponematales;f__Treponemataceae;g__Treponema_D;s__Treponema_D ruminis		dist
WP_184656756.1	R...F...T...W...Y...Y...N...N		Treponema ruminis	d__Bacteria;p__Spirochaetota;c__Spirochaetia;o__Treponematales;f__Treponemataceae;g__Treponema_D;s__Treponema_D ruminis		dist
WP_184660966.1	R...F...T...W...Y...Y...N...N		Treponema ruminis	d__Bacteria;p__Spirochaetota;c__Spirochaetia;o__Treponematales;f__Treponemataceae;g__Treponema_D;s__Treponema_D ruminis		dist
WP_009103623.1	R...F...T...W...Y...Y...N...N		Treponema sp. JC4	d__Bacteria;p__Spirochaetota;c__Spirochaetia;o__Treponematales;f__Treponemataceae;g__Treponema_D;s__Treponema_D sp000260795		dist
WP_051537894.1	R...F...T...W...Y...Y...N...N		Treponema sp. C6A8	d__Bacteria;p__Spirochaetota;c__Spirochaetia;o__Treponematales;f__Treponemataceae;g__Treponema_D;s__Treponema_D sp000619925		dist
WP_287046237.1	R...F...T...W...Y...Y...N...N		Treponema sp.	d__Bacteria;p__Spirochaetota;c__Spirochaetia;o__Treponematales;f__Treponemataceae;g__Treponema_D;s__Treponema_D sp002396325		dist
WP_287048190.1	R...F...T...W...Y...Y...N...N		Treponema sp.	d__Bacteria;p__Spirochaetota;c__Spirochaetia;o__Treponematales;f__Treponemataceae;g__Treponema_D;s__Treponema_D sp002396325		dist
WP_296859145.1	R...F...T...W...Y...Y...N...N		Treponema sp.	d__Bacteria;p__Spirochaetota;c__Spirochaetia;o__Treponematales;f__Treponemataceae;g__Treponema_D;s__Treponema_D sp002396325		dist
WP_296845345.1	R...F...T...W...Y...Y...N...N		Treponema sp.	d__Bacteria;p__Spirochaetota;c__Spirochaetia;o__Treponematales;f__Treponemataceae;g__Treponema_D;s__Treponema_D sp002396325		dist
WP_321123782.1	R...F...T...W...Y...Y...N...N		Treponema sp.	d__Bacteria;p__Spirochaetota;c__Spirochaetia;o__Treponematales;f__Treponemataceae;g__Treponema_D;s__Treponema_D sp002396325		dist
WP_321121855.1	R...F...T...W...Y...Y...N...N		Treponema sp.	d__Bacteria;p__Spirochaetota;c__Spirochaetia;o__Treponematales;f__Treponemataceae;g__Treponema_D;s__Treponema_D sp002396325		dist
WP_296859392.1	R...F...T...W...Y...Y...N...N		Treponema sp.	d__Bacteria;p__Spirochaetota;c__Spirochaetia;o__Treponematales;f__Treponemataceae;g__Treponema_D;s__Treponema_D sp002396325		dist
WP_296854567.1	R...F...T...W...Y...Y...N...N		Treponema sp.	d__Bacteria;p__Spirochaetota;c__Spirochaetia;o__Treponematales;f__Treponemataceae;g__Treponema_D;s__Treponema_D sp002396325		dist
WP_288715615.1	R...F...T...W...Y...Y...N...N		uncultured Treponema sp.	d__Bacteria;p__Spirochaetota;c__Spirochaetia;o__Treponematales;f__Treponemataceae;g__Treponema_D;s__Treponema_D sp900316905		dist
WP_288906594.1	R...F...T...W...Y...Y...N...N		uncultured Treponema sp.	d__Bacteria;p__Spirochaetota;c__Spirochaetia;o__Treponematales;f__Treponemataceae;g__Treponema_D;s__Treponema_D sp900316905		dist
WP_288806056.1	R...F...T...W...Y...Y...N...N		uncultured Treponema sp.	d__Bacteria;p__Spirochaetota;c__Spirochaetia;o__Treponematales;f__Treponemataceae;g__Treponema_D;s__Treponema_D sp900316905		dist
WP_288725395.1	R...F...T...W...Y...Y...N...N		uncultured Treponema sp.	d__Bacteria;p__Spirochaetota;c__Spirochaetia;o__Treponematales;f__Treponemataceae;g__Treponema_D;s__Treponema_D sp900316905		dist
WP_288748916.1	R...F...T...W...Y...Y...N...N		uncultured Treponema sp.	d__Bacteria;p__Spirochaetota;c__Spirochaetia;o__Treponematales;f__Treponemataceae;g__Treponema_D;s__Treponema_D sp900316905		dist
WP_294428837.1	R...F...T...W...Y...Y...N...N		uncultured Treponema sp.	d__Bacteria;p__Spirochaetota;c__Spirochaetia;o__Treponematales;f__Treponemataceae;g__Treponema_D;s__Treponema_D sp900316905		dist
WP_296329255.1	R...F...T...W...Y...Y...N...N		uncultured Treponema sp.	d__Bacteria;p__Spirochaetota;c__Spirochaetia;o__Treponematales;f__Treponemataceae;g__Treponema_D;s__Treponema_D sp900316905		dist
WP_296327949.1	R...F...T...W...Y...Y...N...N		uncultured Treponema sp.	d__Bacteria;p__Spirochaetota;c__Spirochaetia;o__Treponematales;f__Treponemataceae;g__Treponema_D;s__Treponema_D sp900316905		dist
WP_020309877.1	H...W...T...W...Y...Y...N...N		unclassified Megasphaera	Not found		dist
WP_317246645.1	R...F...T...W...Y...Y...N...N		Suilimivivens aceti	Not found		dist
WP_073285063.1	R...F...T...W...Y...Y...N...N		unclassified Fibrobacter	Not found		dist
WP_088630452.1	R...F...T...W...Y...Y...N...N		unclassified Fibrobacter	Not found		dist
WP_337540794.1	R...F...T...W...Y...Y...N...N		Suilimivivens sp.	Not found		dist
WP_337664920.1	R...F...T...W...Y...Y...N...N		Suilimivivens sp.	Not found		dist
WP_337404190.1	R...F...T...W...Y...Y...N...N		Suilimivivens sp.	Not found		dist
WP_088857663.1		Y...H...Y...K	Palaeococcus ferrophilus	d__Archaea;p__Methanobacteriota_B;c__Thermococci;o__Thermococcales;f__Thermococcaceae;g__Palaeococcus;s__Palaeococcus ferrophilus		prox
WP_048164957.1		Y...H...Y...K	Palaeococcus ferrophilus	d__Archaea;p__Methanobacteriota_B;c__Thermococci;o__Thermococcales;f__Thermococcaceae;g__Palaeococcus;s__Palaeococcus ferrophilus		prox
WP_004069990.1		Y...H...Y...K	Palaeococcus pacificus	d__Archaea;p__Methanobacteriota_B;c__Thermococci;o__Thermococcales;f__Thermococcaceae;g__Palaeococcus;s__Palaeococcus pacificus		prox
WP_048164881.1		Y...H...Y...K	Palaeococcus pacificus	d__Archaea;p__Methanobacteriota_B;c__Thermococci;o__Thermococcales;f__Thermococcaceae;g__Palaeococcus;s__Palaeococcus pacificus		prox
WP_013748608.1		Y...H...Y...K	Pyrococcus abyssi	d__Archaea;p__Methanobacteriota_B;c__Thermococci;o__Thermococcales;f__Thermococcaceae;g__Pyrococcus;s__Pyrococcus abyssi		prox
WP_056934003.1		Y...H...Y...R	Pyrococcus sp. NA2	d__Archaea;p__Methanobacteriota_B;c__Thermococci;o__Thermococcales;f__Thermococcaceae;g__Pyrococcus;s__Pyrococcus sp000211475		prox
WP_010868667.1		Y...H...Y...K	Thermococcus litoralis	d__Archaea;p__Methanobacteriota_B;c__Thermococci;o__Thermococcales;f__Thermococcaceae;g__Thermococcus_A;s__Thermococcus_A alcaliphilus		prox
WP_099209152.1		Y...H...Y...K	Thermococcus sp.	d__Archaea;p__Methanobacteriota_B;c__Thermococci;o__Thermococcales;f__Thermococcaceae;g__Thermococcus_A;s__Thermococcus_A sibiricus		prox
WP_346765915.1		Y...H...Y...K	Thermococcus sp.	d__Archaea;p__Methanobacteriota_B;c__Thermococci;o__Thermococcales;f__Thermococcaceae;g__Thermococcus_A;s__Thermococcus_A sibiricus		prox
WP_048150451.1		Y...H...Y...K	Thermococcus barophilus	d__Archaea;p__Methanobacteriota_B;c__Thermococci;o__Thermococcales;f__Thermococcaceae;g__Thermococcus_B;s__Thermococcus_B barophilus		prox
WP_058939882.1		Y...H...Y...K	Thermococcus aciditolerans	d__Archaea;p__Methanobacteriota_B;c__Thermococci;o__Thermococcales;f__Thermococcaceae;g__Thermococcus;s__Thermococcus celericrescens		prox
WP_167904785.1		Y...H...Y...K	Thermococcus celericrescens	d__Archaea;p__Methanobacteriota_B;c__Thermococci;o__Thermococcales;f__Thermococcaceae;g__Thermococcus;s__Thermococcus celericrescens		prox
WP_167913991.1		Y...H...Y...K	Thermococcus eurythermalis	d__Archaea;p__Methanobacteriota_B;c__Thermococci;o__Thermococcales;f__Thermococcaceae;g__Thermococcus;s__Thermococcus eurythermalis		prox
WP_243291672.1		Y...H...Y...R	Thermococcus henrietii	d__Archaea;p__Methanobacteriota_B;c__Thermococci;o__Thermococcales;f__Thermococcaceae;g__Thermococcus;s__Thermococcus henrietii		prox
WP_148883219.1		Y...H...Y...K	Thermococcus indicus	d__Archaea;p__Methanobacteriota_B;c__Thermococci;o__Thermococcales;f__Thermococcaceae;g__Thermococcus;s__Thermococcus indicus		prox
WP_167911618.1		Y...H...Y...K	Thermococcus sp. JCM 11816	d__Archaea;p__Methanobacteriota_B;c__Thermococci;o__Thermococcales;f__Thermococcaceae;g__Thermococcus;s__Thermococcus kodakarensis		prox
WP_054839590.1		Y...H...Y...K	Thermococcus kodakarensis	d__Archaea;p__Methanobacteriota_B;c__Thermococci;o__Thermococcales;f__Thermococcaceae;g__Thermococcus;s__Thermococcus kodakarensis		prox
WP_297515889.1		Y...H...Y...K	Thermococcus nautili	d__Archaea;p__Methanobacteriota_B;c__Thermococci;o__Thermococcales;f__Thermococcaceae;g__Thermococcus;s__Thermococcus nautili		prox
WP_285519582.1		Y...H...Y...K	Thermococcus nautili	d__Archaea;p__Methanobacteriota_B;c__Thermococci;o__Thermococcales;f__Thermococcaceae;g__Thermococcus;s__Thermococcus nautili		prox
WP_042691604.1		Y...H...Y...K	Thermococcus sp. 9N3	d__Archaea;p__Methanobacteriota_B;c__Thermococci;o__Thermococcales;f__Thermococcaceae;g__Thermococcus;s__Thermococcus nautili		prox
WP_332370035.1		Y...H...Y...K	Thermococcus peptonophilus	d__Archaea;p__Methanobacteriota_B;c__Thermococci;o__Thermococcales;f__Thermococcaceae;g__Thermococcus;s__Thermococcus peptonophilus		prox
WP_062388632.1		Y...H...Y...K	Thermococcus profundus	d__Archaea;p__Methanobacteriota_B;c__Thermococci;o__Thermococcales;f__Thermococcaceae;g__Thermococcus;s__Thermococcus profundus		prox
WP_050002082.1		Y...H...Y...K	Thermococcus sp. JdF3	d__Archaea;p__Methanobacteriota_B;c__Thermococci;o__Thermococcales;f__Thermococcaceae;g__Thermococcus;s__Thermococcus sp012027495		prox
WP_139679722.1		Y...H...Y...K	Thermococcus sp. 21S7	d__Archaea;p__Methanobacteriota_B;c__Thermococci;o__Thermococcales;f__Thermococcaceae;g__Thermococcus;s__Thermococcus sp012027615		prox
WP_297471097.1		Y...H...Y...K	Thermococcus sp. 21S9	d__Archaea;p__Methanobacteriota_B;c__Thermococci;o__Thermococcales;f__Thermococcaceae;g__Thermococcus;s__Thermococcus sp012027635		prox
WP_302392442.1		Y...H...Y...K	Eggerthella sinensis	d__Bacteria;p__Actinomycetota;c__Coriobacteriia;o__Coriobacteriales;f__Eggerthellaceae;g__Eggerthella;s__Eggerthella sinensis		prox
WP_281654733.1		Y...H...Y...K	Eggerthella sinensis	d__Bacteria;p__Actinomycetota;c__Coriobacteriia;o__Coriobacteriales;f__Eggerthellaceae;g__Eggerthella;s__Eggerthella sinensis		prox
WP_114547411.1		Y...H...Y...K	Eggerthella sinensis	d__Bacteria;p__Actinomycetota;c__Coriobacteriia;o__Coriobacteriales;f__Eggerthellaceae;g__Eggerthella;s__Eggerthella sinensis		prox
WP_302397531.1		Y...H...Y...K	Eggerthella sinensis	d__Bacteria;p__Actinomycetota;c__Coriobacteriia;o__Coriobacteriales;f__Eggerthellaceae;g__Eggerthella;s__Eggerthella sinensis		prox
WP_227112939.1		Y...H...Y...K	Eggerthella sinensis	d__Bacteria;p__Actinomycetota;c__Coriobacteriia;o__Coriobacteriales;f__Eggerthellaceae;g__Eggerthella;s__Eggerthella sinensis		prox
WP_270298646.1		Y...H...Y...K	Eggerthella sinensis	d__Bacteria;p__Actinomycetota;c__Coriobacteriia;o__Coriobacteriales;f__Eggerthellaceae;g__Eggerthella;s__Eggerthella sinensis		prox
WP_171003566.1		Y...H...Y...K	Ruminiclostridium herbifermentans	d__Bacteria;p__Bacillota_A;c__Clostridia;o__Acetivibrionales;f__DSM-27016;g__Ruminiclostridium;s__Ruminiclostridium herbifermentans		prox
WP_268779041.1		F...H...Y...K	Caloramator quimbayensis	d__Bacteria;p__Bacillota_A;c__Clostridia;o__Clostridiales;f__Caloramatoraceae;g__Caloramator_B;s__Caloramator_B quimbayensis		prox
WP_226101295.1		Y...H...Y...K	Clostridium tagluense	d__Bacteria;p__Bacillota_A;c__Clostridia;o__Clostridiales;f__Clostridiaceae;g__Clostridium_AD;s__Clostridium_AD tagluense		prox
WP_124996921.1		Y...H...Y...K	Clostridium tagluense	d__Bacteria;p__Bacillota_A;c__Clostridia;o__Clostridiales;f__Clostridiaceae;g__Clostridium_AD;s__Clostridium_AD tagluense		prox
WP_211141437.1		Y...H...Y...R	Clostridium aciditolerans	d__Bacteria;p__Bacillota_A;c__Clostridia;o__Clostridiales;f__Clostridiaceae;g__Clostridium_AM;s__Clostridium_AM aciditolerans		prox
WP_211145038.1		Y...H...Y...K	Clostridium aciditolerans	d__Bacteria;p__Bacillota_A;c__Clostridia;o__Clostridiales;f__Clostridiaceae;g__Clostridium_AM;s__Clostridium_AM aciditolerans		prox
WP_169298630.1		Y...H...Y...K	Clostridium muellerianum	d__Bacteria;p__Bacillota_A;c__Clostridia;o__Clostridiales;f__Clostridiaceae;g__Clostridium_AM;s__Clostridium_AM muellerianum		prox
WP_218318371.1		Y...H...Y...K	Clostridium thailandense	d__Bacteria;p__Bacillota_A;c__Clostridia;o__Clostridiales;f__Clostridiaceae;g__Clostridium_AM;s__Clostridium_AM thailandense		prox
WP_268047657.1		Y...H...Y...R	Clostridium tetanomorphum	d__Bacteria;p__Bacillota_A;c__Clostridia;o__Clostridiales;f__Clostridiaceae;g__Clostridium_AO;s__Clostridium_AO tetanomorphum		prox
WP_035150857.1		Y...H...Y...K	Clostridium tetanomorphum	d__Bacteria;p__Bacillota_A;c__Clostridia;o__Clostridiales;f__Clostridiaceae;g__Clostridium_AO;s__Clostridium_AO tetanomorphum		prox
WP_127720578.1		Y...H...Y...K	Clostridium sp. AWRP	d__Bacteria;p__Bacillota_A;c__Clostridia;o__Clostridiales;f__Clostridiaceae;g__Clostridium_B;s__Clostridium_B sp004006395		prox
WP_051542085.1		Y...H...Y...K	Clostridium lundense	d__Bacteria;p__Bacillota_A;c__Clostridia;o__Clostridiales;f__Clostridiaceae;g__Clostridium_F;s__Clostridium_F botulinum_A		prox
WP_073338807.1		Y...H...Y...K	Clostridium grantii	d__Bacteria;p__Bacillota_A;c__Clostridia;o__Clostridiales;f__Clostridiaceae;g__Clostridium_H;s__Clostridium_H botulinum_B	Inferred_Based_on_Genus	prox
WP_308041779.1		Y...H...Y...R	Clostridium sp. OS1-26	d__Bacteria;p__Bacillota_A;c__Clostridia;o__Clostridiales;f__Clostridiaceae;g__Clostridium_H;s__Clostridium_H botulinum_B	Inferred_Based_on_Genus	prox
WP_308037759.1		Y...H...Y...K	Clostridium sp. OS1-26	d__Bacteria;p__Bacillota_A;c__Clostridia;o__Clostridiales;f__Clostridiaceae;g__Clostridium_H;s__Clostridium_H botulinum_B	Inferred_Based_on_Genus	prox
WP_074650243.1		Y...H...Y...K	Clostridium aminophilum	d__Bacteria;p__Bacillota_A;c__Clostridia;o__Clostridiales;f__Clostridiaceae;g__Clostridium_H;s__Clostridium_H botulinum_B	Inferred_Based_on_Genus	prox
WP_031472129.1		Y...H...Y...K	Clostridium aminophilum	d__Bacteria;p__Bacillota_A;c__Clostridia;o__Clostridiales;f__Clostridiaceae;g__Clostridium_H;s__Clostridium_H botulinum_B	Inferred_Based_on_Genus	prox
WP_031471075.1		Y...H...Y...R	Clostridium aminophilum	d__Bacteria;p__Bacillota_A;c__Clostridia;o__Clostridiales;f__Clostridiaceae;g__Clostridium_H;s__Clostridium_H botulinum_B	Inferred_Based_on_Genus	prox
WP_318798851.1		Y...H...Y...K	Clostridium tanneri	d__Bacteria;p__Bacillota_A;c__Clostridia;o__Clostridiales;f__Clostridiaceae;g__Clostridium_H;s__Clostridium_H botulinum_B	Inferred_Based_on_Genus	prox
WP_261671279.1		Y...H...Y...K	Clostridium sp. CX1	d__Bacteria;p__Bacillota_A;c__Clostridia;o__Clostridiales;f__Clostridiaceae;g__Clostridium_H;s__Clostridium_H botulinum_B	Inferred_Based_on_Genus	prox
WP_268049667.1		Y...H...Y...K	Clostridium ganghwense	d__Bacteria;p__Bacillota_A;c__Clostridia;o__Clostridiales;f__Clostridiaceae;g__Clostridium_H;s__Clostridium_H botulinum_B	Inferred_Based_on_Genus	prox
WP_252231652.1		Y...H...Y...R	Clostridium ganghwense	d__Bacteria;p__Bacillota_A;c__Clostridia;o__Clostridiales;f__Clostridiaceae;g__Clostridium_H;s__Clostridium_H botulinum_B	Inferred_Based_on_Genus	prox
WP_173680583.1		Y...H...Y...K	Clostridium ganghwense	d__Bacteria;p__Bacillota_A;c__Clostridia;o__Clostridiales;f__Clostridiaceae;g__Clostridium_H;s__Clostridium_H botulinum_B	Inferred_Based_on_Genus	prox
WP_066621284.1		Y...H...Y...K	Clostridium magnum	d__Bacteria;p__Bacillota_A;c__Clostridia;o__Clostridiales;f__Clostridiaceae;g__Clostridium_H;s__Clostridium_H botulinum_B	Inferred_Based_on_Genus	prox
WP_021281589.1		Y...H...Y...K	Clostridium	d__Bacteria;p__Bacillota_A;c__Clostridia;o__Clostridiales;f__Clostridiaceae;g__Clostridium_H;s__Clostridium_H botulinum_B	Inferred_Based_on_Genus	prox
WP_264849347.1		Y...H...Y...K	Clostridium omnivorum	d__Bacteria;p__Bacillota_A;c__Clostridia;o__Clostridiales;f__Clostridiaceae;g__Clostridium_H;s__Clostridium_H botulinum_B	Inferred_Based_on_Genus	prox
WP_310939920.1		F...H...Y...R	Clostridium sp. SHJSY1	d__Bacteria;p__Bacillota_A;c__Clostridia;o__Clostridiales;f__Clostridiaceae;g__Clostridium_H;s__Clostridium_H botulinum_B	Inferred_Based_on_Genus	prox
WP_243129675.1		Y...H...Y...K	Clostridium sp. HBUAS56017	d__Bacteria;p__Bacillota_A;c__Clostridia;o__Clostridiales;f__Clostridiaceae;g__Clostridium;s__Clostridium cibarium		prox
WP_243240385.1		Y...H...Y...K	Clostridium cibarium	d__Bacteria;p__Bacillota_A;c__Clostridia;o__Clostridiales;f__Clostridiaceae;g__Clostridium;s__Clostridium cibarium		prox
WP_119865432.1		Y...H...Y...H	Clostridium isatidis	d__Bacteria;p__Bacillota_A;c__Clostridia;o__Clostridiales;f__Clostridiaceae;g__Clostridium;s__Clostridium isatidis		prox
WP_077849230.1		Y...H...Y...K	Clostridium puniceum	d__Bacteria;p__Bacillota_A;c__Clostridia;o__Clostridiales;f__Clostridiaceae;g__Clostridium;s__Clostridium puniceum		prox
WP_241393358.1		Y...H...Y...K	Clostridium saccharoperbutylacetonicum	d__Bacteria;p__Bacillota_A;c__Clostridia;o__Clostridiales;f__Clostridiaceae;g__Clostridium;s__Clostridium saccharoperbutylacetonicum		prox
WP_242832645.1		Y...H...Y...K	Clostridium saccharoperbutylacetonicum	d__Bacteria;p__Bacillota_A;c__Clostridia;o__Clostridiales;f__Clostridiaceae;g__Clostridium;s__Clostridium saccharoperbutylacetonicum		prox
WP_160687703.1		Y...H...Y...K	Clostridium sp. C2-6-12	d__Bacteria;p__Bacillota_A;c__Clostridia;o__Clostridiales;f__Clostridiaceae;g__Clostridium;s__Clostridium sp009928485		prox
WP_169336632.1		Y...H...Y...K	Clostridium sp. ZBS15	d__Bacteria;p__Bacillota_A;c__Clostridia;o__Clostridiales;f__Clostridiaceae;g__Clostridium;s__Clostridium sp023845585		prox
WP_086433404.1		F...H...Y...H	Hathewaya histolytica	d__Bacteria;p__Bacillota_A;c__Clostridia;o__Clostridiales;f__Clostridiaceae;g__Hathewaya;s__Hathewaya histolytica		prox
WP_250857823.1		Y...H...Y...K	Oceanirhabdus seepicola	d__Bacteria;p__Bacillota_A;c__Clostridia;o__Clostridiales;f__Clostridiaceae;g__Oceanirhabdus;s__Oceanirhabdus seepicola		prox
WP_250857824.1		Y...H...Y...K	Oceanirhabdus seepicola	d__Bacteria;p__Bacillota_A;c__Clostridia;o__Clostridiales;f__Clostridiaceae;g__Oceanirhabdus;s__Oceanirhabdus seepicola		prox
WP_250859355.1		Y...H...Y...K	Oceanirhabdus seepicola	d__Bacteria;p__Bacillota_A;c__Clostridia;o__Clostridiales;f__Clostridiaceae;g__Oceanirhabdus;s__Oceanirhabdus seepicola		prox
WP_271226213.1		Y...H...Y...K	Oceanirhabdus sp. W0125-5	d__Bacteria;p__Bacillota_A;c__Clostridia;o__Clostridiales;f__Clostridiaceae;g__Oceanirhabdus;s__Oceanirhabdus seepicola	Inferred_Based_on_Genus	prox
WP_271228547.1		Y...H...Y...K	Oceanirhabdus sp. W0125-5	d__Bacteria;p__Bacillota_A;c__Clostridia;o__Clostridiales;f__Clostridiaceae;g__Oceanirhabdus;s__Oceanirhabdus seepicola	Inferred_Based_on_Genus	prox
WP_257532101.1		Y...H...Y...K	Irregularibacter muris	d__Bacteria;p__Bacillota_A;c__Clostridia;o__Eubacteriales;f__Garciellaceae;g__Irregularibacter;s__Irregularibacter muris		prox
WP_204611766.1		Y...H...Y...K	Defluviitalea raffinosedens	d__Bacteria;p__Bacillota_A;c__Clostridia;o__Lachnospirales;f__Defluviitaleaceae;g__Defluviitalea_A;s__Defluviitalea_A raffinosedens		prox
WP_158741030.1		Y...H...Y...K	Defluviitalea raffinosedens	d__Bacteria;p__Bacillota_A;c__Clostridia;o__Lachnospirales;f__Defluviitaleaceae;g__Defluviitalea_A;s__Defluviitalea_A raffinosedens		prox
WP_341875847.1		Y...H...Y...K	Defluviitalea saccharophila	d__Bacteria;p__Bacillota_A;c__Clostridia;o__Lachnospirales;f__Defluviitaleaceae;g__Defluviitalea;s__Defluviitalea phaphyphila	Inferred_Based_on_Genus	prox
WP_005489378.1		Y...H...Y...K	Defluviitalea saccharophila	d__Bacteria;p__Bacillota_A;c__Clostridia;o__Lachnospirales;f__Defluviitaleaceae;g__Defluviitalea;s__Defluviitalea phaphyphila	Inferred_Based_on_Genus	prox
WP_073387072.1		Y...H...Y...K	Butyrivibrio fibrisolvens	d__Bacteria;p__Bacillota_A;c__Clostridia;o__Lachnospirales;f__Lachnospiraceae;g__Butyrivibrio;s__Butyrivibrio fibrisolvens_C		prox
WP_022756500.1		Y...H...Y...K	Butyrivibrio fibrisolvens	d__Bacteria;p__Bacillota_A;c__Clostridia;o__Lachnospirales;f__Lachnospiraceae;g__Butyrivibrio;s__Butyrivibrio fibrisolvens_C		prox
WP_022754516.1		Y...H...Y...K	Butyrivibrio fibrisolvens	d__Bacteria;p__Bacillota_A;c__Clostridia;o__Lachnospirales;f__Lachnospiraceae;g__Butyrivibrio;s__Butyrivibrio fibrisolvens_C		prox
WP_027205429.1		Y...H...Y...K	Butyrivibrio fibrisolvens	d__Bacteria;p__Bacillota_A;c__Clostridia;o__Lachnospirales;f__Lachnospiraceae;g__Butyrivibrio;s__Butyrivibrio fibrisolvens_C		prox
WP_027205789.1		Y...H...Y...K	Butyrivibrio fibrisolvens	d__Bacteria;p__Bacillota_A;c__Clostridia;o__Lachnospirales;f__Lachnospiraceae;g__Butyrivibrio;s__Butyrivibrio fibrisolvens_C		prox
WP_074754654.1		Y...H...Y...K	Butyrivibrio fibrisolvens	d__Bacteria;p__Bacillota_A;c__Clostridia;o__Lachnospirales;f__Lachnospiraceae;g__Butyrivibrio;s__Butyrivibrio fibrisolvens_C		prox
WP_248403758.1		Y...H...Y...K	Butyrivibrio fibrisolvens	d__Bacteria;p__Bacillota_A;c__Clostridia;o__Lachnospirales;f__Lachnospiraceae;g__Butyrivibrio;s__Butyrivibrio fibrisolvens_C		prox
WP_027216160.1		Y...H...Y...K	Butyrivibrio fibrisolvens	d__Bacteria;p__Bacillota_A;c__Clostridia;o__Lachnospirales;f__Lachnospiraceae;g__Butyrivibrio;s__Butyrivibrio fibrisolvens_C		prox
WP_110073344.1		Y...H...Y...K	Butyrivibrio fibrisolvens	d__Bacteria;p__Bacillota_A;c__Clostridia;o__Lachnospirales;f__Lachnospiraceae;g__Butyrivibrio;s__Butyrivibrio fibrisolvens_C		prox
WP_027218022.1		Y...H...Y...K	Butyrivibrio fibrisolvens	d__Bacteria;p__Bacillota_A;c__Clostridia;o__Lachnospirales;f__Lachnospiraceae;g__Butyrivibrio;s__Butyrivibrio fibrisolvens_C		prox
WP_292187266.1		Y...H...Y...K	Butyrivibrio sp.	d__Bacteria;p__Bacillota_A;c__Clostridia;o__Lachnospirales;f__Lachnospiraceae;g__Butyrivibrio;s__Butyrivibrio fibrisolvens_C		prox
WP_292221864.1		Y...H...Y...K	Butyrivibrio sp.	d__Bacteria;p__Bacillota_A;c__Clostridia;o__Lachnospirales;f__Lachnospiraceae;g__Butyrivibrio;s__Butyrivibrio fibrisolvens_C		prox
WP_292189271.1		F...H...Y...R	Butyrivibrio sp.	d__Bacteria;p__Bacillota_A;c__Clostridia;o__Lachnospirales;f__Lachnospiraceae;g__Butyrivibrio;s__Butyrivibrio fibrisolvens_C		prox
WP_092042879.1		Y...H...Y...K	Butyrivibrio sp. TB	d__Bacteria;p__Bacillota_A;c__Clostridia;o__Lachnospirales;f__Lachnospiraceae;g__Butyrivibrio;s__Butyrivibrio fibrisolvens_C		prox
WP_242838226.1		Y...H...Y...K	Butyrivibrio proteoclasticus	d__Bacteria;p__Bacillota_A;c__Clostridia;o__Lachnospirales;f__Lachnospiraceae;g__Butyrivibrio;s__Butyrivibrio proteoclasticus		prox
WP_242662152.1		Y...H...Y...K	Butyrivibrio proteoclasticus	d__Bacteria;p__Bacillota_A;c__Clostridia;o__Lachnospirales;f__Lachnospiraceae;g__Butyrivibrio;s__Butyrivibrio proteoclasticus		prox
WP_022776239.1		Y...H...Y...R	Butyrivibrio sp. AE2015	d__Bacteria;p__Bacillota_A;c__Clostridia;o__Lachnospirales;f__Lachnospiraceae;g__Butyrivibrio;s__Butyrivibrio sp000420825		prox
WP_022777478.1		F...H...Y...R	Butyrivibrio sp. AE3009	d__Bacteria;p__Bacillota_A;c__Clostridia;o__Lachnospirales;f__Lachnospiraceae;g__Butyrivibrio;s__Butyrivibrio sp000420845		prox
WP_022764030.1		Y...H...Y...K	Butyrivibrio sp. XPD2006	d__Bacteria;p__Bacillota_A;c__Clostridia;o__Lachnospirales;f__Lachnospiraceae;g__Butyrivibrio;s__Butyrivibrio sp000420865		prox
WP_022767476.1		Y...H...Y...K	Butyrivibrio sp. NC2007	d__Bacteria;p__Bacillota_A;c__Clostridia;o__Lachnospirales;f__Lachnospiraceae;g__Butyrivibrio;s__Butyrivibrio sp000421405		prox
WP_022767530.1		F...H...Y...R	Butyrivibrio sp. NC2007	d__Bacteria;p__Bacillota_A;c__Clostridia;o__Lachnospirales;f__Lachnospiraceae;g__Butyrivibrio;s__Butyrivibrio sp000421405		prox
WP_026521006.1		Y...H...Y...K	Butyrivibrio sp. VCB2001	d__Bacteria;p__Bacillota_A;c__Clostridia;o__Lachnospirales;f__Lachnospiraceae;g__Butyrivibrio;s__Butyrivibrio sp000421405		prox
WP_026520404.1		Y...H...Y...K	Butyrivibrio sp. FCS006	d__Bacteria;p__Bacillota_A;c__Clostridia;o__Lachnospirales;f__Lachnospiraceae;g__Butyrivibrio;s__Butyrivibrio sp000421405		prox
WP_026519503.1		F...H...Y...R	Butyrivibrio sp. FCS006	d__Bacteria;p__Bacillota_A;c__Clostridia;o__Lachnospirales;f__Lachnospiraceae;g__Butyrivibrio;s__Butyrivibrio sp000421405		prox
WP_081674346.1		Y...H...Y...K	Butyrivibrio sp. VCD2006	d__Bacteria;p__Bacillota_A;c__Clostridia;o__Lachnospirales;f__Lachnospiraceae;g__Butyrivibrio;s__Butyrivibrio sp000423925		prox
WP_049945218.1		Y...H...Y...K	Butyrivibrio sp. AC2005	d__Bacteria;p__Bacillota_A;c__Clostridia;o__Lachnospirales;f__Lachnospiraceae;g__Butyrivibrio;s__Butyrivibrio sp000424145		prox
WP_272796878.1		F...H...Y...R	Butyrivibrio sp. DSM 10294	d__Bacteria;p__Bacillota_A;c__Clostridia;o__Lachnospirales;f__Lachnospiraceae;g__Butyrivibrio;s__Butyrivibrio sp000424145	Inferred_Based_on_Genus	prox
WP_034452802.1		Y...H...Y...K	Butyrivibrio sp. AE2032	d__Bacteria;p__Bacillota_A;c__Clostridia;o__Lachnospirales;f__Lachnospiraceae;g__Butyrivibrio;s__Butyrivibrio sp000424145	Inferred_Based_on_Genus	prox
WP_051688475.1		Y...H...Y...R	Butyrivibrio sp. AE2032	d__Bacteria;p__Bacillota_A;c__Clostridia;o__Lachnospirales;f__Lachnospiraceae;g__Butyrivibrio;s__Butyrivibrio sp000424145	Inferred_Based_on_Genus	prox
WP_034450929.1		Y...H...Y...R	Butyrivibrio sp. AE2032	d__Bacteria;p__Bacillota_A;c__Clostridia;o__Lachnospirales;f__Lachnospiraceae;g__Butyrivibrio;s__Butyrivibrio sp000424145	Inferred_Based_on_Genus	prox
WP_024865327.1		Y...H...Y...K	Butyrivibrio sp. FCS014	d__Bacteria;p__Bacillota_A;c__Clostridia;o__Lachnospirales;f__Lachnospiraceae;g__Butyrivibrio;s__Butyrivibrio sp000526935		prox
WP_026515871.1		F...H...Y...R	Butyrivibrio sp. MC2021	d__Bacteria;p__Bacillota_A;c__Clostridia;o__Lachnospirales;f__Lachnospiraceae;g__Butyrivibrio;s__Butyrivibrio sp000621605		prox
WP_051656799.1		Y...H...Y...K	Butyrivibrio sp. AE3004	d__Bacteria;p__Bacillota_A;c__Clostridia;o__Lachnospirales;f__Lachnospiraceae;g__Butyrivibrio;s__Butyrivibrio sp000703165		prox
WP_120740975.1		Y...H...Y...K	Butyrivibrio sp. CB08	d__Bacteria;p__Bacillota_A;c__Clostridia;o__Lachnospirales;f__Lachnospiraceae;g__Butyrivibrio;s__Butyrivibrio sp003625485		prox
WP_297704628.1		Y...H...Y...K	uncultured Butyrivibrio sp.	d__Bacteria;p__Bacillota_A;c__Clostridia;o__Lachnospirales;f__Lachnospiraceae;g__Butyrivibrio;s__Butyrivibrio sp015258065		prox
WP_297770254.1		Y...H...Y...K	uncultured Butyrivibrio sp.	d__Bacteria;p__Bacillota_A;c__Clostridia;o__Lachnospirales;f__Lachnospiraceae;g__Butyrivibrio;s__Butyrivibrio sp015258065		prox
WP_297770915.1		F...H...Y...R	uncultured Butyrivibrio sp.	d__Bacteria;p__Bacillota_A;c__Clostridia;o__Lachnospirales;f__Lachnospiraceae;g__Butyrivibrio;s__Butyrivibrio sp015258065		prox
WP_297705313.1		Y...H...Y...K	uncultured Butyrivibrio sp.	d__Bacteria;p__Bacillota_A;c__Clostridia;o__Lachnospirales;f__Lachnospiraceae;g__Butyrivibrio;s__Butyrivibrio sp015258065		prox
WP_242875306.1		Y...H...Y...K	Butyrivibrio sp. INlla14	d__Bacteria;p__Bacillota_A;c__Clostridia;o__Lachnospirales;f__Lachnospiraceae;g__Butyrivibrio;s__Butyrivibrio sp900102515		prox
WP_026489563.1		Y...H...Y...K	Butyrivibrio sp. XBB1001	d__Bacteria;p__Bacillota_A;c__Clostridia;o__Lachnospirales;f__Lachnospiraceae;g__Butyrivibrio;s__Butyrivibrio sp900102515		prox
WP_049944847.1		Y...H...Y...K	Butyrivibrio sp. AD3002	d__Bacteria;p__Bacillota_A;c__Clostridia;o__Lachnospirales;f__Lachnospiraceae;g__Butyrivibrio;s__Butyrivibrio sp900104155		prox
WP_091866274.1		Y...H...Y...K	Butyrivibrio sp. INlla16	d__Bacteria;p__Bacillota_A;c__Clostridia;o__Lachnospirales;f__Lachnospiraceae;g__Butyrivibrio;s__Butyrivibrio sp900104155		prox
WP_091819742.1		Y...H...Y...K	Butyrivibrio sp. ob235	d__Bacteria;p__Bacillota_A;c__Clostridia;o__Lachnospirales;f__Lachnospiraceae;g__Butyrivibrio;s__Butyrivibrio sp900104155		prox
WP_049946307.1		Y...H...Y...K	Butyrivibrio sp. WCD2001	d__Bacteria;p__Bacillota_A;c__Clostridia;o__Lachnospirales;f__Lachnospiraceae;g__Butyrivibrio;s__Butyrivibrio sp900104155		prox
WP_103868452.1		Y...H...Y...R	Butyrivibrio sp. Su6	d__Bacteria;p__Bacillota_A;c__Clostridia;o__Lachnospirales;f__Lachnospiraceae;g__Butyrivibrio;s__Butyrivibrio sp900108105		prox
WP_092326723.1		Y...H...Y...K	Butyrivibrio sp. YAB3001	d__Bacteria;p__Bacillota_A;c__Clostridia;o__Lachnospirales;f__Lachnospiraceae;g__Butyrivibrio;s__Butyrivibrio sp900112195		prox
WP_294374389.1		Y...H...F...K	uncultured Clostridium sp.	d__Bacteria;p__Bacillota_A;c__Clostridia;o__Lachnospirales;f__Lachnospiraceae;g__Diplocloster;s__Diplocloster agilis		prox
WP_291635215.1		F...H...Y...K	Clostridium sp.	d__Bacteria;p__Bacillota_A;c__Clostridia;o__Lachnospirales;f__Lachnospiraceae;g__Faecalimonas;s__Faecalimonas phoceensis		prox
WP_148409948.1		Y...H...Y...K	Murimonas intestini	d__Bacteria;p__Bacillota_A;c__Clostridia;o__Lachnospirales;f__Lachnospiraceae;g__Murimonas;s__Murimonas intestini		prox
WP_109627536.1		Y...H...Y...K	Murimonas intestini	d__Bacteria;p__Bacillota_A;c__Clostridia;o__Lachnospirales;f__Lachnospiraceae;g__Murimonas;s__Murimonas intestini		prox
WP_242873311.1		Y...H...Y...K	Oribacterium sp. KHPX15	d__Bacteria;p__Bacillota_A;c__Clostridia;o__Lachnospirales;f__Lachnospiraceae;g__Oribacterium;s__Oribacterium sp900107835		prox
WP_242840128.1		Y...H...Y...K	Oribacterium sp. FC2011	d__Bacteria;p__Bacillota_A;c__Clostridia;o__Lachnospirales;f__Lachnospiraceae;g__Oribacterium;s__Oribacterium sp900107835		prox
WP_091208116.1		Y...H...Y...K	Oribacterium sp. WCC10	d__Bacteria;p__Bacillota_A;c__Clostridia;o__Lachnospirales;f__Lachnospiraceae;g__Oribacterium;s__Oribacterium sp900113415		prox
WP_090419892.1		Y...H...Y...K	Pseudobutyrivibrio sp. YE44	d__Bacteria;p__Bacillota_A;c__Clostridia;o__Lachnospirales;f__Lachnospiraceae;g__Pseudobutyrivibrio;s__Pseudobutyrivibrio sp900104335		prox
WP_370818554.1		Y...H...Y...K	Roseburia intestinalis	d__Bacteria;p__Bacillota_A;c__Clostridia;o__Lachnospirales;f__Lachnospiraceae;g__Roseburia;s__Roseburia intestinalis		prox
WP_195441695.1		Y...H...Y...K	Roseburia intestinalis	d__Bacteria;p__Bacillota_A;c__Clostridia;o__Lachnospirales;f__Lachnospiraceae;g__Roseburia;s__Roseburia intestinalis		prox
WP_015561425.1		Y...H...Y...K	Roseburia intestinalis	d__Bacteria;p__Bacillota_A;c__Clostridia;o__Lachnospirales;f__Lachnospiraceae;g__Roseburia;s__Roseburia intestinalis		prox
WP_195523052.1		Y...H...Y...K	Roseburia intestinalis	d__Bacteria;p__Bacillota_A;c__Clostridia;o__Lachnospirales;f__Lachnospiraceae;g__Roseburia;s__Roseburia intestinalis		prox
WP_022112373.1		Y...H...Y...K	Roseburia intestinalis	d__Bacteria;p__Bacillota_A;c__Clostridia;o__Lachnospirales;f__Lachnospiraceae;g__Roseburia;s__Roseburia intestinalis		prox
WP_015521548.1		Y...H...Y...K	Roseburia intestinalis	d__Bacteria;p__Bacillota_A;c__Clostridia;o__Lachnospirales;f__Lachnospiraceae;g__Roseburia;s__Roseburia intestinalis		prox
WP_270846390.1		Y...H...Y...K	Roseburia intestinalis	d__Bacteria;p__Bacillota_A;c__Clostridia;o__Lachnospirales;f__Lachnospiraceae;g__Roseburia;s__Roseburia intestinalis		prox
WP_118597056.1		Y...H...Y...K	Roseburia intestinalis	d__Bacteria;p__Bacillota_A;c__Clostridia;o__Lachnospirales;f__Lachnospiraceae;g__Roseburia;s__Roseburia intestinalis		prox
WP_006858144.1		Y...H...Y...K	Roseburia intestinalis	d__Bacteria;p__Bacillota_A;c__Clostridia;o__Lachnospirales;f__Lachnospiraceae;g__Roseburia;s__Roseburia intestinalis		prox
WP_157350585.1		Y...H...Y...K	Roseburia intestinalis	d__Bacteria;p__Bacillota_A;c__Clostridia;o__Lachnospirales;f__Lachnospiraceae;g__Roseburia;s__Roseburia intestinalis		prox
WP_118591290.1		Y...H...Y...K	Roseburia intestinalis	d__Bacteria;p__Bacillota_A;c__Clostridia;o__Lachnospirales;f__Lachnospiraceae;g__Roseburia;s__Roseburia intestinalis		prox
WP_118413148.1		Y...H...Y...K	Roseburia intestinalis	d__Bacteria;p__Bacillota_A;c__Clostridia;o__Lachnospirales;f__Lachnospiraceae;g__Roseburia;s__Roseburia intestinalis		prox
WP_117921312.1		Y...H...Y...K	Roseburia	d__Bacteria;p__Bacillota_A;c__Clostridia;o__Lachnospirales;f__Lachnospiraceae;g__Roseburia;s__Roseburia intestinalis	Inferred_Based_on_Genus	prox
WP_118209702.1		Y...H...Y...K	Roseburia sp. AM23-20	d__Bacteria;p__Bacillota_A;c__Clostridia;o__Lachnospirales;f__Lachnospiraceae;g__Roseburia;s__Roseburia sp003470905		prox
WP_370775987.1		Y...H...Y...K	Roseburia sp.	d__Bacteria;p__Bacillota_A;c__Clostridia;o__Lachnospirales;f__Lachnospiraceae;g__Roseburia;s__Roseburia sp003483745		prox
WP_087065781.1		Y...H...Y...K	Intestinibacillus massiliensis	d__Bacteria;p__Bacillota_A;c__Clostridia;o__Oscillospirales;f__Butyricicoccaceae;g__Intestinibacillus;s__Intestinibacillus massiliensis		prox
WP_342232781.1		Y...H...Y...R	Pseudoflavonifractor phocaeensis	d__Bacteria;p__Bacillota_A;c__Clostridia;o__Oscillospirales;f__Oscillospiraceae;g__Lawsonibacter;s__Lawsonibacter sp000177015		prox
WP_316623779.1		Y...H...Y...K	uncultured Ruminococcus sp.	d__Bacteria;p__Bacillota_A;c__Clostridia;o__Oscillospirales;f__Ruminococcaceae;g__CAG-353;s__CAG-353 sp900066885		prox
WP_316620054.1		Y...H...Y...K	uncultured Ruminococcus sp.	d__Bacteria;p__Bacillota_A;c__Clostridia;o__Oscillospirales;f__Ruminococcaceae;g__CAG-353;s__CAG-353 sp900066885		prox
WP_049962717.1		Y...H...Y...K	Ruminococcus sp. HUN007	d__Bacteria;p__Bacillota_A;c__Clostridia;o__Oscillospirales;f__Ruminococcaceae;g__HUN007;s__HUN007 sp000712055		prox
WP_173350827.1		Y...H...Y...K	Ruminococcus flavefaciens	d__Bacteria;p__Bacillota_A;c__Clostridia;o__Oscillospirales;f__Ruminococcaceae;g__Ruminococcus;s__Ruminococcus flavefaciens_P		prox
WP_347496430.1		Y...H...Y...K	Ruminococcus flavefaciens	d__Bacteria;p__Bacillota_A;c__Clostridia;o__Oscillospirales;f__Ruminococcaceae;g__Ruminococcus;s__Ruminococcus flavefaciens_P		prox
WP_024860026.1		Y...H...Y...K	Ruminococcus flavefaciens	d__Bacteria;p__Bacillota_A;c__Clostridia;o__Oscillospirales;f__Ruminococcaceae;g__Ruminococcus;s__Ruminococcus flavefaciens_P		prox
WP_303838691.1		Y...H...Y...K	Ruminococcus flavefaciens	d__Bacteria;p__Bacillota_A;c__Clostridia;o__Oscillospirales;f__Ruminococcaceae;g__Ruminococcus;s__Ruminococcus flavefaciens_P		prox
WP_051456463.1		Y...H...Y...K	Ruminococcus flavefaciens	d__Bacteria;p__Bacillota_A;c__Clostridia;o__Oscillospirales;f__Ruminococcaceae;g__Ruminococcus;s__Ruminococcus flavefaciens_P		prox
WP_019679466.1		Y...H...Y...K	Ruminococcus flavefaciens	d__Bacteria;p__Bacillota_A;c__Clostridia;o__Oscillospirales;f__Ruminococcaceae;g__Ruminococcus;s__Ruminococcus flavefaciens_P		prox
WP_194700710.1		Y...H...Y...K	Fusibacter ferrireducens	d__Bacteria;p__Bacillota_A;c__Clostridia;o__Peptostreptococcales;f__Acidaminobacteraceae;g__Fusibacter_A;s__Fusibacter_A ferrireducens		prox
WP_194701206.1		Y...H...Y...K	Fusibacter ferrireducens	d__Bacteria;p__Bacillota_A;c__Clostridia;o__Peptostreptococcales;f__Acidaminobacteraceae;g__Fusibacter_A;s__Fusibacter_A ferrireducens		prox
WP_069874642.1		Y...H...Y...K	Fusibacter sp. 3D3	d__Bacteria;p__Bacillota_A;c__Clostridia;o__Peptostreptococcales;f__Acidaminobacteraceae;g__Fusibacter_A;s__Fusibacter_A sp001748365		prox
WP_240840486.1		Y...H...Y...K	Acidaminobacter sp. JC074	d__Bacteria;p__Bacillota_A;c__Clostridia;o__Peptostreptococcales;f__Acidaminobacteraceae;g__JABXKX01;s__JABXKX01 sp022496765		prox
WP_240842012.1		Y...H...Y...K	Acidaminobacter sp. JC074	d__Bacteria;p__Bacillota_A;c__Clostridia;o__Peptostreptococcales;f__Acidaminobacteraceae;g__JABXKX01;s__JABXKX01 sp022496765		prox
WP_227018741.1		Y...H...Y...H	Sinanaerobacter chloroacetimidivorans	d__Bacteria;p__Bacillota_A;c__Clostridia;o__Peptostreptococcales;f__Anaerovoracaceae;g__Sinanaerobacter;s__Sinanaerobacter chloroacetimidivorans		prox
WP_094756746.1		Y...H...Y...K	Caminicella sporogenes	d__Bacteria;p__Bacillota_A;c__Clostridia;o__Peptostreptococcales;f__Caminicellaceae;g__Caminicella;s__Caminicella sporogenes		prox
WP_284552118.1		Y...H...Y...K	Caminicella sporogenes	d__Bacteria;p__Bacillota_A;c__Clostridia;o__Peptostreptococcales;f__Caminicellaceae;g__Caminicella;s__Caminicella sporogenes		prox
WP_212383164.1		Y...H...Y...R	Alkaliphilus sp. B6464	d__Bacteria;p__Bacillota_A;c__Clostridia;o__Peptostreptococcales;f__Natronincolaceae;g__Alkaliphilus_B;s__Alkaliphilus_B sp018141165		prox
WP_371364323.1		Y...H...Y...K	Clostridium formicaceticum	d__Bacteria;p__Bacillota_A;c__Clostridia;o__Peptostreptococcales;f__Natronincolaceae;g__Clostridium_W;s__Clostridium_W formicaceticum		prox
WP_052635848.1		Y...H...Y...K	Peptoclostridium litorale	d__Bacteria;p__Bacillota_A;c__Clostridia;o__Peptostreptococcales;f__Peptostreptococcaceae;g__Peptoclostridium;s__Peptoclostridium litorale		prox
WP_187296257.1		Y...H...Y...K	Tepidibacter mesophilus	d__Bacteria;p__Bacillota_A;c__Clostridia;o__Peptostreptococcales;f__Peptostreptococcaceae;g__Tepidibacter_A;s__Tepidibacter_A mesophilus		prox
WP_072887681.1		Y...H...Y...K	Tepidibacter formicigenes	d__Bacteria;p__Bacillota_A;c__Clostridia;o__Peptostreptococcales;f__Peptostreptococcaceae;g__Tepidibacter;s__Tepidibacter formicigenes		prox
WP_277732964.1		Y...H...Y...K	Tepidibacter hydrothermalis	d__Bacteria;p__Bacillota_A;c__Clostridia;o__Peptostreptococcales;f__Peptostreptococcaceae;g__Tepidibacter;s__Tepidibacter formicigenes	Inferred_Based_on_Genus	prox
WP_293667171.1		Y...H...Y...K	Tepidibacter sp.	d__Bacteria;p__Bacillota_A;c__Clostridia;o__Peptostreptococcales;f__Peptostreptococcaceae;g__Tepidibacter;s__Tepidibacter formicigenes	Inferred_Based_on_Genus	prox
WP_293665360.1		Y...H...Y...K	Tepidibacter sp.	d__Bacteria;p__Bacillota_A;c__Clostridia;o__Peptostreptococcales;f__Peptostreptococcaceae;g__Tepidibacter;s__Tepidibacter formicigenes	Inferred_Based_on_Genus	prox
WP_293664261.1		Y...H...Y...K	Tepidibacter sp.	d__Bacteria;p__Bacillota_A;c__Clostridia;o__Peptostreptococcales;f__Peptostreptococcaceae;g__Tepidibacter;s__Tepidibacter formicigenes	Inferred_Based_on_Genus	prox
WP_072723174.1		Y...H...Y...K	Tepidibacter thalassicus	d__Bacteria;p__Bacillota_A;c__Clostridia;o__Peptostreptococcales;f__Peptostreptococcaceae;g__Tepidibacter;s__Tepidibacter thalassicus		prox
WP_072724459.1		Y...H...Y...K	Tepidibacter thalassicus	d__Bacteria;p__Bacillota_A;c__Clostridia;o__Peptostreptococcales;f__Peptostreptococcaceae;g__Tepidibacter;s__Tepidibacter thalassicus		prox
WP_095135501.1		Y...H...Y...K	Anaeromicrobium sediminis	d__Bacteria;p__Bacillota_A;c__Clostridia;o__Peptostreptococcales;f__Thermotaleaceae;g__Anaeromicrobium;s__Anaeromicrobium sediminis		prox
WP_293658751.1		Y...H...Y...K	Anaeromicrobium sp.	d__Bacteria;p__Bacillota_A;c__Clostridia;o__Peptostreptococcales;f__Thermotaleaceae;g__Anaeromicrobium;s__Anaeromicrobium sediminis	Inferred_Based_on_Genus	prox
WP_293657609.1		Y...H...Y...K	Anaeromicrobium sp.	d__Bacteria;p__Bacillota_A;c__Clostridia;o__Peptostreptococcales;f__Thermotaleaceae;g__Anaeromicrobium;s__Anaeromicrobium sediminis	Inferred_Based_on_Genus	prox
WP_223038617.1		Y...H...Y...K	Crassaminicella profunda	d__Bacteria;p__Bacillota_A;c__Clostridia;o__Peptostreptococcales;f__Thermotaleaceae;g__Crassaminicella;s__Crassaminicella profunda		prox
WP_223038614.1		Y...H...Y...K	Crassaminicella profunda	d__Bacteria;p__Bacillota_A;c__Clostridia;o__Peptostreptococcales;f__Thermotaleaceae;g__Crassaminicella;s__Crassaminicella profunda		prox
WP_223038213.1		Y...H...Y...K	Crassaminicella profunda	d__Bacteria;p__Bacillota_A;c__Clostridia;o__Peptostreptococcales;f__Thermotaleaceae;g__Crassaminicella;s__Crassaminicella profunda		prox
WP_188128313.1		Y...H...Y...K	Geosporobacter subterraneus	d__Bacteria;p__Bacillota_A;c__Clostridia;o__Peptostreptococcales;f__Thermotaleaceae;g__Geosporobacter;s__Geosporobacter subterraneus		prox
WP_053956511.1		Y...H...Y...K	Inediibacterium massiliense	d__Bacteria;p__Bacillota_A;c__Clostridia;o__Peptostreptococcales;f__Thermotaleaceae;g__Inediibacterium;s__Inediibacterium massiliense		prox
WP_066497055.1		Y...H...Y...K	Abyssisolibacter fermentans	d__Bacteria;p__Bacillota_A;c__Clostridia;o__Tissierellales;f__MCWD3;g__Abyssisolibacter;s__Abyssisolibacter fermentans		prox
WP_120166231.1		Y...H...Y...K	Thermohalobacter berrensis	d__Bacteria;p__Bacillota_A;c__Clostridia;o__Tissierellales;f__Thermohalobacteraceae;g__Thermohalobacter;s__Thermohalobacter berrensis		prox
WP_202709492.1		Y...H...Y...K	Sporosalibacterium faouarense	d__Bacteria;p__Bacillota_A;c__Clostridia;o__Tissierellales;f__VENL01;g__Sporosalibacterium;s__Sporosalibacterium faouarense		prox
WP_019849787.1		Y...H...Y...K	Desulfitobacterium sp. PCE1	d__Bacteria;p__Bacillota_B;c__Desulfitobacteriia;o__Desulfitobacteriales;f__Desulfitobacteriaceae;g__Desulfitobacterium;s__Desulfitobacterium dehalogenans		prox
WP_014793182.1		Y...H...Y...K	Desulfitobacterium dehalogenans	d__Bacteria;p__Bacillota_B;c__Desulfitobacteriia;o__Desulfitobacteriales;f__Desulfitobacteriaceae;g__Desulfitobacterium;s__Desulfitobacterium dehalogenans		prox
WP_190014175.1		Y...H...Y...K	Desulfitobacterium sp. THU1	d__Bacteria;p__Bacillota_B;c__Desulfitobacteriia;o__Desulfitobacteriales;f__Desulfitobacteriaceae;g__Desulfitobacterium;s__Desulfitobacterium dichloroeliminans	Inferred_Based_on_Genus	prox
WP_161260482.1		Y...H...F...K	Heliobacterium mobile	d__Bacteria;p__Bacillota_B;c__Desulfitobacteriia;o__Heliobacteriales;f__Heliobacteriaceae;g__Heliobacterium;s__Heliobacterium mobile		prox
WP_320147223.1		Y...H...Y...R	Heliomicrobium gestii	d__Bacteria;p__Bacillota_B;c__Desulfitobacteriia;o__Heliobacteriales;f__Heliobacteriaceae;g__Heliomicrobium;s__Heliomicrobium gestii		prox
WP_015923813.1		Y...H...Y...K	Moorella humiferrea	d__Bacteria;p__Bacillota_B;c__Moorellia;o__Moorellales;f__Moorellaceae;g__Moorella;s__Moorella humiferrea		prox
WP_245907787.1		Y...H...Y...K	Moorella humiferrea	d__Bacteria;p__Bacillota_B;c__Moorellia;o__Moorellales;f__Moorellaceae;g__Moorella;s__Moorella humiferrea		prox
WP_338832771.1		Y...H...Y...K	Moorella humiferrea	d__Bacteria;p__Bacillota_B;c__Moorellia;o__Moorellales;f__Moorellaceae;g__Moorella;s__Moorella humiferrea		prox
WP_338823259.1		Y...H...Y...K	Thermanaeromonas sp.	d__Bacteria;p__Bacillota_B;c__Moorellia;o__Moorellales;f__Moorellaceae;g__Thermanaeromonas;s__Thermanaeromonas sp021890735		prox
WP_279001954.1		Y...H...Y...K	Acidaminococcus fermentans	d__Bacteria;p__Bacillota_C;c__Negativicutes;o__Acidaminococcales;f__Acidaminococcaceae;g__Acidaminococcus;s__Acidaminococcus fermentans		prox
WP_278721321.1		Y...H...Y...K	Acidaminococcus fermentans	d__Bacteria;p__Bacillota_C;c__Negativicutes;o__Acidaminococcales;f__Acidaminococcaceae;g__Acidaminococcus;s__Acidaminococcus fermentans		prox
WP_278763979.1		Y...H...Y...K	Acidaminococcus fermentans	d__Bacteria;p__Bacillota_C;c__Negativicutes;o__Acidaminococcales;f__Acidaminococcaceae;g__Acidaminococcus;s__Acidaminococcus fermentans		prox
WP_337470676.1		Y...H...Y...K	Acidaminococcus fermentans	d__Bacteria;p__Bacillota_C;c__Negativicutes;o__Acidaminococcales;f__Acidaminococcaceae;g__Acidaminococcus;s__Acidaminococcus fermentans		prox
WP_302451314.1		Y...H...Y...K	Acidaminococcus fermentans	d__Bacteria;p__Bacillota_C;c__Negativicutes;o__Acidaminococcales;f__Acidaminococcaceae;g__Acidaminococcus;s__Acidaminococcus fermentans		prox
WP_330012127.1		Y...H...Y...K	Acidaminococcus fermentans	d__Bacteria;p__Bacillota_C;c__Negativicutes;o__Acidaminococcales;f__Acidaminococcaceae;g__Acidaminococcus;s__Acidaminococcus fermentans		prox
WP_279144650.1		Y...H...Y...K	Acidaminococcus fermentans	d__Bacteria;p__Bacillota_C;c__Negativicutes;o__Acidaminococcales;f__Acidaminococcaceae;g__Acidaminococcus;s__Acidaminococcus fermentans		prox
WP_278389590.1		Y...H...Y...K	Acidaminococcus fermentans	d__Bacteria;p__Bacillota_C;c__Negativicutes;o__Acidaminococcales;f__Acidaminococcaceae;g__Acidaminococcus;s__Acidaminococcus fermentans		prox
WP_106787696.1		Y...H...Y...K	Acidaminococcus fermentans	d__Bacteria;p__Bacillota_C;c__Negativicutes;o__Acidaminococcales;f__Acidaminococcaceae;g__Acidaminococcus;s__Acidaminococcus fermentans		prox
WP_337438235.1		Y...H...Y...K	Acidaminococcus fermentans	d__Bacteria;p__Bacillota_C;c__Negativicutes;o__Acidaminococcales;f__Acidaminococcaceae;g__Acidaminococcus;s__Acidaminococcus fermentans		prox
WP_143068710.1		Y...H...Y...K	Acidaminococcus fermentans	d__Bacteria;p__Bacillota_C;c__Negativicutes;o__Acidaminococcales;f__Acidaminococcaceae;g__Acidaminococcus;s__Acidaminococcus fermentans		prox
WP_329777453.1		Y...H...Y...K	Acidaminococcus fermentans	d__Bacteria;p__Bacillota_C;c__Negativicutes;o__Acidaminococcales;f__Acidaminococcaceae;g__Acidaminococcus;s__Acidaminococcus fermentans		prox
WP_279126201.1		Y...H...Y...K	Acidaminococcus fermentans	d__Bacteria;p__Bacillota_C;c__Negativicutes;o__Acidaminococcales;f__Acidaminococcaceae;g__Acidaminococcus;s__Acidaminococcus fermentans		prox
WP_022487568.1		Y...H...Y...K	Acidaminococcus	d__Bacteria;p__Bacillota_C;c__Negativicutes;o__Acidaminococcales;f__Acidaminococcaceae;g__Acidaminococcus;s__Acidaminococcus intestini	Inferred_Based_on_Genus	prox
WP_288274205.1		Y...H...Y...K	uncultured Acidaminococcus sp.	d__Bacteria;p__Bacillota_C;c__Negativicutes;o__Acidaminococcales;f__Acidaminococcaceae;g__Acidaminococcus;s__Acidaminococcus sp000437815		prox
WP_374120388.1		Y...H...Y...K	uncultured Acidaminococcus sp.	d__Bacteria;p__Bacillota_C;c__Negativicutes;o__Acidaminococcales;f__Acidaminococcaceae;g__Acidaminococcus;s__Acidaminococcus sp000437815		prox
WP_302157835.1		Y...H...Y...K	uncultured Acidaminococcus sp.	d__Bacteria;p__Bacillota_C;c__Negativicutes;o__Acidaminococcales;f__Acidaminococcaceae;g__Acidaminococcus;s__Acidaminococcus sp000437815		prox
WP_302574860.1		Y...H...Y...K	uncultured Acidaminococcus sp.	d__Bacteria;p__Bacillota_C;c__Negativicutes;o__Acidaminococcales;f__Acidaminococcaceae;g__Acidaminococcus;s__Acidaminococcus sp000437815		prox
WP_308664208.1		Y...H...Y...K	uncultured Acidaminococcus sp.	d__Bacteria;p__Bacillota_C;c__Negativicutes;o__Acidaminococcales;f__Acidaminococcaceae;g__Acidaminococcus;s__Acidaminococcus sp000437815		prox
WP_288310626.1		Y...H...Y...K	uncultured Acidaminococcus sp.	d__Bacteria;p__Bacillota_C;c__Negativicutes;o__Acidaminococcales;f__Acidaminococcaceae;g__Acidaminococcus;s__Acidaminococcus sp000437815		prox
WP_303225434.1		Y...H...Y...K	uncultured Acidaminococcus sp.	d__Bacteria;p__Bacillota_C;c__Negativicutes;o__Acidaminococcales;f__Acidaminococcaceae;g__Acidaminococcus;s__Acidaminococcus sp000437815		prox
WP_296397579.1		Y...H...Y...K	Acidaminococcus timonensis	d__Bacteria;p__Bacillota_C;c__Negativicutes;o__Acidaminococcales;f__Acidaminococcaceae;g__Acidaminococcus;s__Acidaminococcus sp900770265		prox
WP_303814069.1		Y...H...Y...K	Acidaminococcus timonensis	d__Bacteria;p__Bacillota_C;c__Negativicutes;o__Acidaminococcales;f__Acidaminococcaceae;g__Acidaminococcus;s__Acidaminococcus sp900770265		prox
WP_370832869.1		Y...H...Y...K	Acidaminococcus sp.	d__Bacteria;p__Bacillota_C;c__Negativicutes;o__Acidaminococcales;f__Acidaminococcaceae;g__Acidaminococcus;s__Acidaminococcus sp905215645		prox
WP_321125297.1		F...H...Y...R	Succiniclasticum sp.	d__Bacteria;p__Bacillota_C;c__Negativicutes;o__Acidaminococcales;f__Acidaminococcaceae;g__Succiniclasticum;s__Succiniclasticum sp900314855		prox
WP_295358828.1		F...H...Y...R	uncultured Succiniclasticum sp.	d__Bacteria;p__Bacillota_C;c__Negativicutes;o__Acidaminococcales;f__Acidaminococcaceae;g__Succiniclasticum;s__Succiniclasticum sp900315925		prox
WP_295359275.1		F...H...Y...R	uncultured Succiniclasticum sp.	d__Bacteria;p__Bacillota_C;c__Negativicutes;o__Acidaminococcales;f__Acidaminococcaceae;g__Succiniclasticum;s__Succiniclasticum sp900315925		prox
WP_176760494.1		Y...H...Y...K	Succiniclasticum ruminis	d__Bacteria;p__Bacillota_C;c__Negativicutes;o__Acidaminococcales;f__Acidaminococcaceae;g__Succiniclasticum;s__Succiniclasticum sp900315925		prox
WP_093729831.1		F...H...Y...R	Succiniclasticum ruminis	d__Bacteria;p__Bacillota_C;c__Negativicutes;o__Acidaminococcales;f__Acidaminococcaceae;g__Succiniclasticum;s__Succiniclasticum sp900315925		prox
WP_093730037.1		F...H...Y...R	Succiniclasticum ruminis	d__Bacteria;p__Bacillota_C;c__Negativicutes;o__Acidaminococcales;f__Acidaminococcaceae;g__Succiniclasticum;s__Succiniclasticum sp900315925		prox
WP_014552422.1		Y...H...Y...R	Succinispira mobilis	d__Bacteria;p__Bacillota_C;c__Negativicutes;o__Acidaminococcales;f__Succinispiraceae;g__Succinispira;s__Succinispira mobilis		prox
WP_341877798.1		Y...H...Y...K	Pelosinus propionicus	d__Bacteria;p__Bacillota_C;c__Negativicutes;o__Propionisporales;f__DSM-13327;g__Pelosinus;s__Pelosinus propionicus		prox
WP_177173506.1		Y...H...Y...K	Propionispora hippei	d__Bacteria;p__Bacillota_C;c__Negativicutes;o__Propionisporales;f__Propionisporaceae;g__Propionispora;s__Propionispora hippei		prox
WP_169717620.1		Y...H...Y...K	Propionispora vibrioides	d__Bacteria;p__Bacillota_C;c__Negativicutes;o__Propionisporales;f__Propionisporaceae;g__Propionispora;s__Propionispora vibrioides		prox
WP_051533459.1		Y...H...Y...R	Anaerovibrio sp. RM50	d__Bacteria;p__Bacillota_C;c__Negativicutes;o__Selenomonadales;f__Selenomonadaceae;g__Anaerovibrio;s__Anaerovibrio sp000622005		prox
WP_158087656.1		Y...H...Y...R	Anaerovibrio sp. JC8	d__Bacteria;p__Bacillota_C;c__Negativicutes;o__Selenomonadales;f__Selenomonadaceae;g__Anaerovibrio;s__Anaerovibrio sp002100115		prox
WP_027397875.1		Y...H...Y...K	Anaerovibrio lipolyticus	d__Bacteria;p__Bacillota_C;c__Negativicutes;o__Selenomonadales;f__Selenomonadaceae;g__Anaerovibrio;s__Anaerovibrio sp900548165		prox
WP_276840533.1		Y...H...Y...R	Anaerovibrio lipolyticus	d__Bacteria;p__Bacillota_C;c__Negativicutes;o__Selenomonadales;f__Selenomonadaceae;g__Anaerovibrio;s__Anaerovibrio sp900548165		prox
WP_052212238.1		Y...H...Y...R	Anaerovibrio lipolyticus	d__Bacteria;p__Bacillota_C;c__Negativicutes;o__Selenomonadales;f__Selenomonadaceae;g__Anaerovibrio;s__Anaerovibrio sp900548165		prox
WP_051555368.1		Y...H...Y...R	Anaerovibrio lipolyticus	d__Bacteria;p__Bacillota_C;c__Negativicutes;o__Selenomonadales;f__Selenomonadaceae;g__Anaerovibrio;s__Anaerovibrio sp900548165		prox
WP_080325508.1		Y...H...Y...R	Anaerovibrio lipolyticus	d__Bacteria;p__Bacillota_C;c__Negativicutes;o__Selenomonadales;f__Selenomonadaceae;g__Anaerovibrio;s__Anaerovibrio sp900548165		prox
WP_295918734.1		Y...H...Y...R	Anaerovibrio lipolyticus	d__Bacteria;p__Bacillota_C;c__Negativicutes;o__Selenomonadales;f__Selenomonadaceae;g__Anaerovibrio;s__Anaerovibrio sp900548165		prox
WP_303725064.1		Y...H...Y...R	Anaerovibrio lipolyticus	d__Bacteria;p__Bacillota_C;c__Negativicutes;o__Selenomonadales;f__Selenomonadaceae;g__Anaerovibrio;s__Anaerovibrio sp900548165		prox
WP_297968381.1		Y...H...Y...K	uncultured Anaerovibrio sp.	d__Bacteria;p__Bacillota_C;c__Negativicutes;o__Selenomonadales;f__Selenomonadaceae;g__Anaerovibrio;s__Anaerovibrio sp902786545		prox
WP_287448524.1		Y...H...Y...R	Anaerovibrio sp.	d__Bacteria;p__Bacillota_C;c__Negativicutes;o__Selenomonadales;f__Selenomonadaceae;g__Anaerovibrio;s__Anaerovibrio sp902786545		prox
WP_051650108.1		Y...H...Y...K	Selenomonas sp. AB3002	d__Bacteria;p__Bacillota_C;c__Negativicutes;o__Selenomonadales;f__Selenomonadaceae;g__Centipeda;s__Centipeda artemidis	Inferred_Based_on_Genus	prox
WP_051650204.1		Y...H...Y...K	Selenomonas sp. AB3002	d__Bacteria;p__Bacillota_C;c__Negativicutes;o__Selenomonadales;f__Selenomonadaceae;g__Centipeda;s__Centipeda artemidis	Inferred_Based_on_Genus	prox
WP_074572809.1		Y...H...Y...K	Selenomonas ruminantium	d__Bacteria;p__Bacillota_C;c__Negativicutes;o__Selenomonadales;f__Selenomonadaceae;g__Selenomonas_A;s__Selenomonas_A ruminantium_B		prox
WP_014425524.1		Y...H...Y...K	Selenomonas ruminantium	d__Bacteria;p__Bacillota_C;c__Negativicutes;o__Selenomonadales;f__Selenomonadaceae;g__Selenomonas_A;s__Selenomonas_A ruminantium_B		prox
WP_073088571.1		Y...H...Y...K	Selenomonas ruminantium	d__Bacteria;p__Bacillota_C;c__Negativicutes;o__Selenomonadales;f__Selenomonadaceae;g__Selenomonas_A;s__Selenomonas_A ruminantium_B		prox
WP_014425216.1		Y...H...Y...K	Selenomonas ruminantium	d__Bacteria;p__Bacillota_C;c__Negativicutes;o__Selenomonadales;f__Selenomonadaceae;g__Selenomonas_A;s__Selenomonas_A ruminantium_B		prox
WP_026761430.1		Y...H...Y...K	Selenomonas ruminantium	d__Bacteria;p__Bacillota_C;c__Negativicutes;o__Selenomonadales;f__Selenomonadaceae;g__Selenomonas_A;s__Selenomonas_A ruminantium_B		prox
WP_072306893.1		Y...H...Y...K	Selenomonas ruminantium	d__Bacteria;p__Bacillota_C;c__Negativicutes;o__Selenomonadales;f__Selenomonadaceae;g__Selenomonas_A;s__Selenomonas_A ruminantium_B		prox
WP_074673479.1		Y...H...Y...K	Selenomonas ruminantium	d__Bacteria;p__Bacillota_C;c__Negativicutes;o__Selenomonadales;f__Selenomonadaceae;g__Selenomonas_A;s__Selenomonas_A ruminantium_B		prox
WP_074814529.1		Y...H...Y...K	Selenomonas ruminantium	d__Bacteria;p__Bacillota_C;c__Negativicutes;o__Selenomonadales;f__Selenomonadaceae;g__Selenomonas_A;s__Selenomonas_A ruminantium_B		prox
WP_303816957.1		Y...H...Y...K	Selenomonas ruminantium	d__Bacteria;p__Bacillota_C;c__Negativicutes;o__Selenomonadales;f__Selenomonadaceae;g__Selenomonas_A;s__Selenomonas_A ruminantium_B		prox
WP_303841004.1		Y...H...Y...K	Selenomonas ruminantium	d__Bacteria;p__Bacillota_C;c__Negativicutes;o__Selenomonadales;f__Selenomonadaceae;g__Selenomonas_A;s__Selenomonas_A ruminantium_B		prox
WP_173443407.1		Y...H...Y...K	Selenomonas ruminantium	d__Bacteria;p__Bacillota_C;c__Negativicutes;o__Selenomonadales;f__Selenomonadaceae;g__Selenomonas_A;s__Selenomonas_A ruminantium_B		prox
WP_026766217.1		Y...H...Y...K	Selenomonas ruminantium	d__Bacteria;p__Bacillota_C;c__Negativicutes;o__Selenomonadales;f__Selenomonadaceae;g__Selenomonas_A;s__Selenomonas_A ruminantium_B		prox
WP_037354992.1		Y...H...Y...K	Selenomonas sp. FC4001	d__Bacteria;p__Bacillota_C;c__Negativicutes;o__Selenomonadales;f__Selenomonadaceae;g__Selenomonas_A;s__Selenomonas_A ruminantium_B		prox
WP_028130573.1		Y...H...Y...K	Selenomonas sp. AE3005	d__Bacteria;p__Bacillota_C;c__Negativicutes;o__Selenomonadales;f__Selenomonadaceae;g__Selenomonas_A;s__Selenomonas_A sp000686945		prox
WP_090937736.1		F...H...Y...K	Sporomusa rhizae	d__Bacteria;p__Bacillota_C;c__Negativicutes;o__Sporomusales;f__Sporomusaceae;g__Sporomusa;s__Sporomusa ovata	Inferred_Based_on_Genus	prox
WP_297201526.1		Y...H...Y...K	Sporomusa silvacetica	d__Bacteria;p__Bacillota_C;c__Negativicutes;o__Sporomusales;f__Sporomusaceae;g__Sporomusa;s__Sporomusa silvacetica		prox
WP_127017756.1		Y...H...Y...K	Anoxybacter fermentans	d__Bacteria;p__Bacillota_F;c__Halanaerobiia;o__DY22613;f__DY22613;g__Anoxybacter;s__Anoxybacter fermentans		prox
WP_138211139.1		F...H...Y...K	Halanaerobium praevalens	d__Bacteria;p__Bacillota_F;c__Halanaerobiia;o__Halanaerobiales;f__Halanaerobiaceae;g__Halanaerobium;s__Halanaerobium praevalens		prox
WP_204988144.1		Y...H...Y...K	Halanaerobium saccharolyticum	d__Bacteria;p__Bacillota_F;c__Halanaerobiia;o__Halanaerobiales;f__Halanaerobiaceae;g__Halanaerobium;s__Halanaerobium saccharolyticum		prox
WP_068718688.1		Y...H...Y...K	Halothermothrix orenii	d__Bacteria;p__Bacillota_F;c__Halanaerobiia;o__Halanaerobiales;f__Halothermotrichaceae;g__Halothermothrix;s__Halothermothrix orenii		prox
WP_134119005.1		Y...H...Y...K	Sporohalobacter salinus	d__Bacteria;p__Bacillota_F;c__Halanaerobiia;o__Halobacteroidales;f__Acetohalobiaceae;g__Sporohalobacter;s__Sporohalobacter salinus		prox
WP_204700468.1		Y...H...Y...K	Halanaerobacter jeridensis	d__Bacteria;p__Bacillota_F;c__Halanaerobiia;o__Halobacteroidales;f__Halobacteroidaceae;g__Halanaerobacter;s__Halanaerobacter jeridensis		prox
WP_068717034.1		Y...H...Y...K	Halanaerobacter jeridensis	d__Bacteria;p__Bacillota_F;c__Halanaerobiia;o__Halobacteroidales;f__Halobacteroidaceae;g__Halanaerobacter;s__Halanaerobacter jeridensis		prox
WP_051412139.1		Y...H...Y...K	Halonatronum saccharophilum	d__Bacteria;p__Bacillota_F;c__Halanaerobiia;o__Halobacteroidales;f__Halobacteroidaceae;g__Halonatronum;s__Halonatronum saccharophilum		prox
WP_204702968.1		Y...H...Y...K	Orenia marismortui	d__Bacteria;p__Bacillota_F;c__Halanaerobiia;o__Halobacteroidales;f__Halobacteroidaceae;g__Orenia;s__Orenia marismortui		prox
WP_018248829.1		Y...H...Y...K	Orenia marismortui	d__Bacteria;p__Bacillota_F;c__Halanaerobiia;o__Halobacteroidales;f__Halobacteroidaceae;g__Orenia;s__Orenia marismortui		prox
WP_097017480.1		Y...H...Y...K	Orenia metallireducens	d__Bacteria;p__Bacillota_F;c__Halanaerobiia;o__Halobacteroidales;f__Halobacteroidaceae;g__Orenia;s__Orenia metallireducens_B		prox
WP_135403175.1		Y...H...Y...K	Orenia metallireducens	d__Bacteria;p__Bacillota_F;c__Halanaerobiia;o__Halobacteroidales;f__Halobacteroidaceae;g__Orenia;s__Orenia metallireducens_B		prox
WP_170291670.1		Y...H...F...K	Orenia metallireducens	d__Bacteria;p__Bacillota_F;c__Halanaerobiia;o__Halobacteroidales;f__Halobacteroidaceae;g__Orenia;s__Orenia metallireducens_B		prox
WP_272561667.1		Y...H...Y...K	Aneurinibacillus uraniidurans	d__Bacteria;p__Bacillota;c__Bacilli;o__Aneurinibacillales;f__Aneurinibacillaceae;g__Aneurinibacillus_B;s__Aneurinibacillus_B terranovensis	Inferred_Based_on_Genus	prox
WP_272560089.1		Y...H...Y...K	Aneurinibacillus uraniidurans	d__Bacteria;p__Bacillota;c__Bacilli;o__Aneurinibacillales;f__Aneurinibacillaceae;g__Aneurinibacillus_B;s__Aneurinibacillus_B terranovensis	Inferred_Based_on_Genus	prox
WP_096467413.1		Y...H...Y...K	Aneurinibacillus soli	d__Bacteria;p__Bacillota;c__Bacilli;o__Aneurinibacillales;f__Aneurinibacillaceae;g__Aneurinibacillus;s__Aneurinibacillus soli		prox
WP_367755626.1		Y...H...Y...K	Aneurinibacillus soli	d__Bacteria;p__Bacillota;c__Bacilli;o__Aneurinibacillales;f__Aneurinibacillaceae;g__Aneurinibacillus;s__Aneurinibacillus soli		prox
WP_062351882.1		Y...H...Y...K	Ammoniphilus sp. 3BR4	d__Bacteria;p__Bacillota;c__Bacilli;o__Aneurinibacillales;f__RAOX-1;g__Ammoniphilus;s__Ammoniphilus oxalaticus	Inferred_Based_on_Genus	prox
WP_161598358.1		Y...H...Y...K	Amphibacillus cookii	d__Bacteria;p__Bacillota;c__Bacilli;o__Bacillales_D;f__Amphibacillaceae;g__Amphibacillus_C;s__Amphibacillus_C cookii		prox
WP_155669014.1		Y...H...Y...K	Ornithinibacillus caprae	d__Bacteria;p__Bacillota;c__Bacilli;o__Bacillales_D;f__Amphibacillaceae;g__Paucisalibacillus;s__Paucisalibacillus caprae		prox
WP_143262148.1		Y...H...Y...K	Sediminibacillus massiliensis	d__Bacteria;p__Bacillota;c__Bacilli;o__Bacillales_D;f__Amphibacillaceae;g__Sediminibacillus_A;s__Sediminibacillus_A massiliensis		prox
WP_244151607.1		Y...H...Y...K	Halobacillus dabanensis	d__Bacteria;p__Bacillota;c__Bacilli;o__Bacillales_D;f__Halobacillaceae;g__Halobacillus;s__Halobacillus dabanensis		prox
WP_167358815.1		Y...H...Y...K	Halobacillus karajensis	d__Bacteria;p__Bacillota;c__Bacilli;o__Bacillales_D;f__Halobacillaceae;g__Halobacillus;s__Halobacillus karajensis		prox
WP_286096406.1		Y...H...Y...K	Halobacillus sp. ACCC02827	d__Bacteria;p__Bacillota;c__Bacilli;o__Bacillales_D;f__Halobacillaceae;g__Halobacillus;s__Halobacillus sp000786645	Inferred_Based_on_Genus	prox
WP_081694941.1		Y...H...Y...K	Bacillus sp. SB49	d__Bacteria;p__Bacillota;c__Bacilli;o__Bacillales_D;f__Halobacillaceae;g__Halobacillus;s__Halobacillus sp001592845		prox
WP_008632655.1		Y...H...Y...K	Halobacillus sp. BAB-2008	d__Bacteria;p__Bacillota;c__Bacilli;o__Bacillales_D;f__Halobacillaceae;g__Halobacillus;s__Halobacillus sp001592845		prox
WP_082794492.1		Y...H...Y...K	Halobacillus sp. KGW1	d__Bacteria;p__Bacillota;c__Bacilli;o__Bacillales_D;f__Halobacillaceae;g__Halobacillus;s__Halobacillus sp001592845		prox
WP_165389489.1		Y...H...Y...R	Fictibacillus arsenicus	d__Bacteria;p__Bacillota;c__Bacilli;o__Bacillales_G;f__Fictibacillaceae;g__Fictibacillus;s__Fictibacillus arsenicus		prox
WP_251323123.1		Y...H...Y...R	Fictibacillus barbaricus	d__Bacteria;p__Bacillota;c__Bacilli;o__Bacillales_G;f__Fictibacillaceae;g__Fictibacillus;s__Fictibacillus barbaricus		prox
WP_336585386.1		Y...H...F...H	Fictibacillus halophilus	d__Bacteria;p__Bacillota;c__Bacilli;o__Bacillales_G;f__Fictibacillaceae;g__Fictibacillus;s__Fictibacillus halophilus		prox
WP_197195618.1		Y...H...Y...R	Fictibacillus halophilus	d__Bacteria;p__Bacillota;c__Bacilli;o__Bacillales_G;f__Fictibacillaceae;g__Fictibacillus;s__Fictibacillus halophilus		prox
WP_191753169.1		Y...H...Y...R	Fictibacillus sp. 7GRE50	d__Bacteria;p__Bacillota;c__Bacilli;o__Bacillales_G;f__Fictibacillaceae;g__Fictibacillus;s__Fictibacillus nanhaiensis_A		prox
WP_197190767.1		Y...H...Y...R	Fictibacillus sp. 5RED26	d__Bacteria;p__Bacillota;c__Bacilli;o__Bacillales_G;f__Fictibacillaceae;g__Fictibacillus;s__Fictibacillus nanhaiensis_A		prox
WP_197126950.1		Y...H...Y...R	Fictibacillus sp. 26RED30	d__Bacteria;p__Bacillota;c__Bacilli;o__Bacillales_G;f__Fictibacillaceae;g__Fictibacillus;s__Fictibacillus nanhaiensis_A		prox
WP_251311125.1		Y...H...Y...R	Fictibacillus nanhaiensis	d__Bacteria;p__Bacillota;c__Bacilli;o__Bacillales_G;f__Fictibacillaceae;g__Fictibacillus;s__Fictibacillus nanhaiensis_C		prox
WP_171005524.1		Y...H...Y...R	Fictibacillus norfolkensis	d__Bacteria;p__Bacillota;c__Bacilli;o__Bacillales_G;f__Fictibacillaceae;g__Fictibacillus;s__Fictibacillus norfolkensis		prox
WP_171978896.1		Y...H...Y...R	Fictibacillus phosphorivorans	d__Bacteria;p__Bacillota;c__Bacilli;o__Bacillales_G;f__Fictibacillaceae;g__Fictibacillus;s__Fictibacillus phosphorivorans_B		prox
WP_188403679.1		Y...H...Y...R	Fictibacillus phosphorivorans	d__Bacteria;p__Bacillota;c__Bacilli;o__Bacillales_G;f__Fictibacillaceae;g__Fictibacillus;s__Fictibacillus phosphorivorans_B		prox
WP_186320590.1		Y...H...Y...R	Fictibacillus sp. 18YEL24	d__Bacteria;p__Bacillota;c__Bacilli;o__Bacillales_G;f__Fictibacillaceae;g__Fictibacillus;s__Fictibacillus phosphorivorans_C		prox
WP_226536562.1		Y...H...Y...R	Fictibacillus sp. BK138	d__Bacteria;p__Bacillota;c__Bacilli;o__Bacillales_G;f__Fictibacillaceae;g__Fictibacillus;s__Fictibacillus sp004216955		prox
WP_197222083.1		Y...H...Y...R	Bacillus sp. E(2018)	d__Bacteria;p__Bacillota;c__Bacilli;o__Bacillales_G;f__Fictibacillaceae;g__Fictibacillus;s__Fictibacillus sp005503015		prox
WP_183186307.1		Y...H...Y...R	Bacillus kexueae	d__Bacteria;p__Bacillota;c__Bacilli;o__Bacillales;f__Aeribacillaceae;g__Bacillus_BZ;s__Bacillus_BZ kexueae		prox
WP_243385403.1		Y...H...Y...R	Bacillus sp. FJAT-47783	d__Bacteria;p__Bacillota;c__Bacilli;o__Bacillales;f__Aeribacillaceae;g__Bacillus_BZ;s__Bacillus_BZ sp022808615		prox
WP_080860992.1		Y...H...Y...R	Anoxybacillus rupiensis	d__Bacteria;p__Bacillota;c__Bacilli;o__Bacillales;f__Anoxybacillaceae;g__Anoxybacillus_A;s__Anoxybacillus_A rupiensis		prox
WP_198766301.1		Y...H...Y...R	Anoxybacillus sp. P3H1B	d__Bacteria;p__Bacillota;c__Bacilli;o__Bacillales;f__Anoxybacillaceae;g__Anoxybacillus_A;s__Anoxybacillus_A rupiensis		prox
WP_044746680.1		Y...H...Y...R	Anoxybacillus	d__Bacteria;p__Bacillota;c__Bacilli;o__Bacillales;f__Anoxybacillaceae;g__Anoxybacillus;s__Anoxybacillus gonensis	Inferred_Based_on_Genus	prox
WP_159363162.1		Y...H...Y...K	Rossellomorea vietnamensis	d__Bacteria;p__Bacillota;c__Bacilli;o__Bacillales;f__Bacillaceae_B;g__Bacillus_BM;s__Bacillus_BM vietnamensis_B		prox
WP_051758500.1		Y...H...Y...K	Rossellomorea vietnamensis	d__Bacteria;p__Bacillota;c__Bacilli;o__Bacillales;f__Bacillaceae_B;g__Bacillus_BM;s__Bacillus_BM vietnamensis_B		prox
WP_061811502.1		Y...H...Y...K	Rossellomorea vietnamensis	d__Bacteria;p__Bacillota;c__Bacilli;o__Bacillales;f__Bacillaceae_B;g__Bacillus_BM;s__Bacillus_BM vietnamensis_B		prox
WP_224522418.1		Y...H...Y...K	Rossellomorea vietnamensis	d__Bacteria;p__Bacillota;c__Bacilli;o__Bacillales;f__Bacillaceae_B;g__Bacillus_BM;s__Bacillus_BM vietnamensis_B		prox
WP_261749174.1		Y...H...Y...K	Rossellomorea vietnamensis	d__Bacteria;p__Bacillota;c__Bacilli;o__Bacillales;f__Bacillaceae_B;g__Bacillus_BM;s__Bacillus_BM vietnamensis_B		prox
WP_160316901.1		Y...H...Y...K	Rossellomorea vietnamensis	d__Bacteria;p__Bacillota;c__Bacilli;o__Bacillales;f__Bacillaceae_B;g__Bacillus_BM;s__Bacillus_BM vietnamensis_B		prox
WP_341986043.1		Y...H...Y...K	Bacillus pakistanensis	d__Bacteria;p__Bacillota;c__Bacilli;o__Bacillales;f__Bacillaceae_B;g__Bacillus_BW;s__Bacillus_BW pakistanensis		prox
WP_201716173.1		Y...H...Y...K	Rossellomorea arthrocnemi	d__Bacteria;p__Bacillota;c__Bacilli;o__Bacillales;f__Bacillaceae_B;g__Rossellomorea;s__Rossellomorea arthrocnemi		prox
WP_197669848.1		Y...H...Y...K	Bacillus enclensis	d__Bacteria;p__Bacillota;c__Bacilli;o__Bacillales;f__Bacillaceae_B;g__Rossellomorea;s__Rossellomorea enclensis		prox
WP_224944410.1		Y...H...Y...K	Rossellomorea aquimaris	d__Bacteria;p__Bacillota;c__Bacilli;o__Bacillales;f__Bacillaceae_B;g__Rossellomorea;s__Rossellomorea enclensis		prox
WP_226675313.1		Y...H...Y...K	Rossellomorea aquimaris	d__Bacteria;p__Bacillota;c__Bacilli;o__Bacillales;f__Bacillaceae_B;g__Rossellomorea;s__Rossellomorea enclensis		prox
WP_282138446.1		Y...H...Y...K	Rossellomorea aquimaris	d__Bacteria;p__Bacillota;c__Bacilli;o__Bacillales;f__Bacillaceae_B;g__Rossellomorea;s__Rossellomorea enclensis		prox
WP_148970557.1		Y...H...Y...K	Rossellomorea aquimaris	d__Bacteria;p__Bacillota;c__Bacilli;o__Bacillales;f__Bacillaceae_B;g__Rossellomorea;s__Rossellomorea enclensis		prox
WP_148996233.1		Y...H...Y...K	Rossellomorea aquimaris	d__Bacteria;p__Bacillota;c__Bacilli;o__Bacillales;f__Bacillaceae_B;g__Rossellomorea;s__Rossellomorea enclensis		prox
WP_113969403.1		Y...H...Y...K	Rossellomorea aquimaris	d__Bacteria;p__Bacillota;c__Bacilli;o__Bacillales;f__Bacillaceae_B;g__Rossellomorea;s__Rossellomorea enclensis		prox
WP_324746137.1		Y...H...Y...K	Rossellomorea aquimaris	d__Bacteria;p__Bacillota;c__Bacilli;o__Bacillales;f__Bacillaceae_B;g__Rossellomorea;s__Rossellomorea enclensis		prox
WP_083573580.1		Y...H...Y...K	Rossellomorea aquimaris	d__Bacteria;p__Bacillota;c__Bacilli;o__Bacillales;f__Bacillaceae_B;g__Rossellomorea;s__Rossellomorea enclensis		prox
WP_058299801.1		Y...H...Y...K	Rossellomorea aquimaris	d__Bacteria;p__Bacillota;c__Bacilli;o__Bacillales;f__Bacillaceae_B;g__Rossellomorea;s__Rossellomorea enclensis		prox
WP_279725455.1		Y...H...Y...K	Rossellomorea sp. DA94	d__Bacteria;p__Bacillota;c__Bacilli;o__Bacillales;f__Bacillaceae_B;g__Rossellomorea;s__Rossellomorea marisflavi_A	Inferred_Based_on_Genus	prox
WP_334219130.1		Y...H...Y...K	Rossellomorea oryzaecorticis	d__Bacteria;p__Bacillota;c__Bacilli;o__Bacillales;f__Bacillaceae_B;g__Rossellomorea;s__Rossellomorea marisflavi_A	Inferred_Based_on_Genus	prox
WP_315635221.1		Y...H...Y...K	Rossellomorea sp. YC4-1	d__Bacteria;p__Bacillota;c__Bacilli;o__Bacillales;f__Bacillaceae_B;g__Rossellomorea;s__Rossellomorea marisflavi_A	Inferred_Based_on_Genus	prox
WP_320324429.1		Y...H...Y...K	Rossellomorea sp. YZS02	d__Bacteria;p__Bacillota;c__Bacilli;o__Bacillales;f__Bacillaceae_B;g__Rossellomorea;s__Rossellomorea marisflavi_A	Inferred_Based_on_Genus	prox
WP_336201486.1		Y...H...Y...K	Rossellomorea sp. LJF3	d__Bacteria;p__Bacillota;c__Bacilli;o__Bacillales;f__Bacillaceae_B;g__Rossellomorea;s__Rossellomorea marisflavi_A	Inferred_Based_on_Genus	prox
WP_179886452.1		Y...H...Y...K	Bacillus sp. es.034	d__Bacteria;p__Bacillota;c__Bacilli;o__Bacillales;f__Bacillaceae_B;g__Rossellomorea;s__Rossellomorea sp002563655		prox
WP_138780618.1		Y...H...Y...K	Bacillus sp. BHET2	d__Bacteria;p__Bacillota;c__Bacilli;o__Bacillales;f__Bacillaceae_B;g__Rossellomorea;s__Rossellomorea sp005938125		prox
WP_149154941.1		Y...H...Y...K	Bacillus sp. CH30_1T	d__Bacteria;p__Bacillota;c__Bacilli;o__Bacillales;f__Bacillaceae_B;g__Rossellomorea;s__Rossellomorea sp008364765		prox
WP_173107981.1		Y...H...Y...K	Bacillus sp. KH172YL63	d__Bacteria;p__Bacillota;c__Bacilli;o__Bacillales;f__Bacillaceae_B;g__Rossellomorea;s__Rossellomorea sp011398925		prox
WP_206857700.1		Y...H...Y...K	Bacillus sp. NTK074B	d__Bacteria;p__Bacillota;c__Bacilli;o__Bacillales;f__Bacillaceae_B;g__Rossellomorea;s__Rossellomorea sp017303375		prox
WP_258265505.1		Y...H...Y...K	Rossellomorea sp. SC111	d__Bacteria;p__Bacillota;c__Bacilli;o__Bacillales;f__Bacillaceae_B;g__Rossellomorea;s__Rossellomorea sp024733565		prox
WP_175989838.1		Y...H...Y...K	Bacillus sp. Marseille-Q1617	d__Bacteria;p__Bacillota;c__Bacilli;o__Bacillales;f__Bacillaceae_B;g__Rossellomorea;s__Rossellomorea sp903645295		prox
WP_254652725.1		Y...H...Y...K	Rossellomorea sp. KS-H15a	d__Bacteria;p__Bacillota;c__Bacilli;o__Bacillales;f__Bacillaceae_B;g__Rossellomorea;s__Rossellomorea vietnamensis		prox
WP_335346716.1		Y...H...Y...K	Bacillus sp. JJ1503	d__Bacteria;p__Bacillota;c__Bacilli;o__Bacillales;f__Bacillaceae_G;g__Bacillus_A;s__Bacillus_A paranthracis	Inferred_Based_on_Genus	prox
WP_335526709.1		Y...H...Y...K	Bacillus sp. JJ1532	d__Bacteria;p__Bacillota;c__Bacilli;o__Bacillales;f__Bacillaceae_G;g__Bacillus_A;s__Bacillus_A paranthracis	Inferred_Based_on_Genus	prox
WP_335354733.1		Y...H...Y...K	Bacillus sp. JJ1474	d__Bacteria;p__Bacillota;c__Bacilli;o__Bacillales;f__Bacillaceae_G;g__Bacillus_A;s__Bacillus_A paranthracis	Inferred_Based_on_Genus	prox
WP_278242555.1		Y...H...Y...K	Bacillus sp. FJAT-52991	d__Bacteria;p__Bacillota;c__Bacilli;o__Bacillales;f__Bacillaceae_G;g__Bacillus_A;s__Bacillus_A paranthracis	Inferred_Based_on_Genus	prox
WP_203363997.1		Y...H...Y...R	Bacillus sp. FSL K6-3431	d__Bacteria;p__Bacillota;c__Bacilli;o__Bacillales;f__Bacillaceae_G;g__Bacillus_A;s__Bacillus_A paranthracis	Inferred_Based_on_Genus	prox
WP_213148033.1		Y...H...Y...H	Bacillus spongiae	d__Bacteria;p__Bacillota;c__Bacilli;o__Bacillales;f__Bacillaceae_G;g__Bacillus_A;s__Bacillus_A paranthracis	Inferred_Based_on_Genus	prox
WP_335484518.1		Y...H...Y...K	Bacillus sp. JJ1773	d__Bacteria;p__Bacillota;c__Bacilli;o__Bacillales;f__Bacillaceae_G;g__Bacillus_A;s__Bacillus_A paranthracis	Inferred_Based_on_Genus	prox
WP_048148236.1		Y...H...Y...K	Bacillus kwashiorkori	d__Bacteria;p__Bacillota;c__Bacilli;o__Bacillales;f__Caldibacillaceae;g__Bacillus_BK;s__Bacillus_BK kwashiorkori		prox
WP_338752399.1		Y...H...Y...R	Bacillus sp. FJAT-42315	d__Bacteria;p__Bacillota;c__Bacilli;o__Bacillales;f__Domibacillaceae;g__FJAT-46582;s__FJAT-46582 sp002797375		prox
WP_100401298.1		Y...H...Y...R	Bacillus sp. REN10	d__Bacteria;p__Bacillota;c__Bacilli;o__Bacillales;f__Domibacillaceae;g__FJAT-46582;s__FJAT-46582 sp016820555		prox
WP_102273365.1		Y...H...Y...K	Cytobacillus massiliigabonensis	d__Bacteria;p__Bacillota;c__Bacilli;o__Bacillales;f__DSM-18226;g__Cytobacillus;s__Cytobacillus massiliigabonensis		prox
WP_057768002.1		Y...H...Y...K	Cytobacillus praedii	d__Bacteria;p__Bacillota;c__Bacilli;o__Bacillales;f__DSM-18226;g__Cytobacillus;s__Cytobacillus praedii		prox
WP_239389078.1		Y...H...Y...K	Bacillus sp. FJAT-29790	d__Bacteria;p__Bacillota;c__Bacilli;o__Bacillales;f__DSM-18226;g__Cytobacillus;s__Cytobacillus sp019039215		prox
WP_221846371.1		Y...H...Y...K	Bacillus sp. S/N-304-OC-R1	d__Bacteria;p__Bacillota;c__Bacilli;o__Bacillales;f__DSM-18226;g__Cytobacillus;s__Cytobacillus sp019749375		prox
WP_050804635.1		Y...H...F...K	Neobacillus citreus	d__Bacteria;p__Bacillota;c__Bacilli;o__Bacillales;f__DSM-18226;g__Neobacillus;s__Neobacillus bataviensis	Inferred_Based_on_Genus	prox
WP_367778638.1		Y...H...Y...K	Jeotgalibacillus alimentarius	d__Bacteria;p__Bacillota;c__Bacilli;o__Bacillales;f__Jeotgalibacillaceae;g__Jeotgalibacillus;s__Jeotgalibacillus alimentarius		prox
WP_205170326.1		Y...H...Y...K	Jeotgalibacillus marinus	d__Bacteria;p__Bacillota;c__Bacilli;o__Bacillales;f__Jeotgalibacillaceae;g__Jeotgalibacillus;s__Jeotgalibacillus campisalis	Inferred_Based_on_Genus	prox
WP_134381171.1		Y...H...Y...K	Jeotgalibacillus sp. ET6	d__Bacteria;p__Bacillota;c__Bacilli;o__Bacillales;f__Jeotgalibacillaceae;g__Jeotgalibacillus;s__Jeotgalibacillus campisalis	Inferred_Based_on_Genus	prox
WP_204730602.1		Y...H...Y...K	Jeotgalibacillus salarius	d__Bacteria;p__Bacillota;c__Bacilli;o__Bacillales;f__Jeotgalibacillaceae;g__Jeotgalibacillus;s__Jeotgalibacillus salarius		prox
WP_052474394.1		Y...H...Y...K	Jeotgalibacillus terrae	d__Bacteria;p__Bacillota;c__Bacilli;o__Bacillales;f__Jeotgalibacillaceae;g__Jeotgalibacillus;s__Jeotgalibacillus terrae		prox
WP_239389079.1		Y...H...Y...K	Lysinibacillus sp. FSL H8-0500	d__Bacteria;p__Bacillota;c__Bacilli;o__Bacillales;f__Planococcaceae;g__Lysinibacillus;s__Lysinibacillus fusiformis_D	Inferred_Based_on_Genus	prox
WP_053995474.1		Y...H...Y...K	Lysinibacillus sp. FSL K6-0232	d__Bacteria;p__Bacillota;c__Bacilli;o__Bacillales;f__Planococcaceae;g__Lysinibacillus;s__Lysinibacillus fusiformis_D	Inferred_Based_on_Genus	prox
WP_341300506.1		Y...H...Y...K	Lysinibacillus macroides	d__Bacteria;p__Bacillota;c__Bacilli;o__Bacillales;f__Planococcaceae;g__Lysinibacillus;s__Lysinibacillus macroides		prox
WP_350480385.1		Y...H...Y...K	Solibacillus sp. FSL W7-1324	d__Bacteria;p__Bacillota;c__Bacilli;o__Bacillales;f__Planococcaceae;g__Solibacillus;s__Solibacillus silvestris	Inferred_Based_on_Genus	prox
WP_340767281.1		Y...H...Y...K	Solibacillus sp.	d__Bacteria;p__Bacillota;c__Bacilli;o__Bacillales;f__Planococcaceae;g__Solibacillus;s__Solibacillus silvestris	Inferred_Based_on_Genus	prox
WP_350481369.1		Y...H...Y...K	Solibacillus sp.	d__Bacteria;p__Bacillota;c__Bacilli;o__Bacillales;f__Planococcaceae;g__Solibacillus;s__Solibacillus silvestris	Inferred_Based_on_Genus	prox
WP_336822046.1		F...H...F...K	Sporosarcina luteola	d__Bacteria;p__Bacillota;c__Bacilli;o__Bacillales;f__Planococcaceae;g__Sporosarcina;s__Sporosarcina luteola_D		prox
WP_099627950.1		Y...H...Y...K	Sporosarcina newyorkensis	d__Bacteria;p__Bacillota;c__Bacilli;o__Bacillales;f__Planococcaceae;g__Sporosarcina;s__Sporosarcina newyorkensis		prox
WP_099675275.1		Y...H...F...K	Sporosarcina sp. GW1-11	d__Bacteria;p__Bacillota;c__Bacilli;o__Bacillales;f__Planococcaceae;g__Sporosarcina;s__Sporosarcina newyorkensis	Inferred_Based_on_Genus	prox
WP_317644087.1		Y...H...F...K	Sporosarcina cascadiensis	d__Bacteria;p__Bacillota;c__Bacilli;o__Bacillales;f__Planococcaceae;g__Sporosarcina;s__Sporosarcina newyorkensis	Inferred_Based_on_Genus	prox
WP_179391142.1		Y...H...Y...K	Sporosarcina sp. FSL K6-5500	d__Bacteria;p__Bacillota;c__Bacilli;o__Bacillales;f__Planococcaceae;g__Sporosarcina;s__Sporosarcina newyorkensis	Inferred_Based_on_Genus	prox
WP_340767282.1		Y...H...Y...R	Sporosarcina sp. FSL K6-5500	d__Bacteria;p__Bacillota;c__Bacilli;o__Bacillales;f__Planococcaceae;g__Sporosarcina;s__Sporosarcina newyorkensis	Inferred_Based_on_Genus	prox
WP_124070051.1		Y...H...Y...K	Sporosarcina sp. USHLN248	d__Bacteria;p__Bacillota;c__Bacilli;o__Bacillales;f__Planococcaceae;g__Sporosarcina;s__Sporosarcina newyorkensis	Inferred_Based_on_Genus	prox
WP_340740511.1		Y...H...Y...R	Sporosarcina sp. FSL K6-1540	d__Bacteria;p__Bacillota;c__Bacilli;o__Bacillales;f__Planococcaceae;g__Sporosarcina;s__Sporosarcina newyorkensis	Inferred_Based_on_Genus	prox
WP_009499260.1		Y...H...Y...H	Sporosarcina sp. FSL K6-3508	d__Bacteria;p__Bacillota;c__Bacilli;o__Bacillales;f__Planococcaceae;g__Sporosarcina;s__Sporosarcina newyorkensis	Inferred_Based_on_Genus	prox
WP_041074826.1		Y...H...Y...R	Sporosarcina	d__Bacteria;p__Bacillota;c__Bacilli;o__Bacillales;f__Planococcaceae;g__Sporosarcina;s__Sporosarcina newyorkensis	Inferred_Based_on_Genus	prox
WP_099661164.1		Y...H...Y...K	Sporosarcina	d__Bacteria;p__Bacillota;c__Bacilli;o__Bacillales;f__Planococcaceae;g__Sporosarcina;s__Sporosarcina newyorkensis	Inferred_Based_on_Genus	prox
WP_342536600.1		Y...H...Y...H	Sporosarcina obsidiansis	d__Bacteria;p__Bacillota;c__Bacilli;o__Bacillales;f__Planococcaceae;g__Sporosarcina;s__Sporosarcina newyorkensis	Inferred_Based_on_Genus	prox
WP_217042090.1		Y...H...Y...R	Sporosarcina sp. FSL K6-1508	d__Bacteria;p__Bacillota;c__Bacilli;o__Bacillales;f__Planococcaceae;g__Sporosarcina;s__Sporosarcina newyorkensis	Inferred_Based_on_Genus	prox
WP_340740512.1		Y...H...Y...K	Sporosarcina sp. FSL K6-6792	d__Bacteria;p__Bacillota;c__Bacilli;o__Bacillales;f__Planococcaceae;g__Sporosarcina;s__Sporosarcina newyorkensis	Inferred_Based_on_Genus	prox
WP_187045551.1		Y...H...Y...R	Sporosarcina sp. FSL K6-6792	d__Bacteria;p__Bacillota;c__Bacilli;o__Bacillales;f__Planococcaceae;g__Sporosarcina;s__Sporosarcina newyorkensis	Inferred_Based_on_Genus	prox
WP_340920109.1		F...H...Y...K	Sporosarcina sp. FSL K6-1522	d__Bacteria;p__Bacillota;c__Bacilli;o__Bacillales;f__Planococcaceae;g__Sporosarcina;s__Sporosarcina newyorkensis	Inferred_Based_on_Genus	prox
WP_340797098.1		Y...H...Y...R	Sporosarcina sp. resist	d__Bacteria;p__Bacillota;c__Bacilli;o__Bacillales;f__Planococcaceae;g__Sporosarcina;s__Sporosarcina psychrophila_A		prox
WP_342538861.1		Y...H...Y...R	Sporosarcina psychrophila	d__Bacteria;p__Bacillota;c__Bacilli;o__Bacillales;f__Planococcaceae;g__Sporosarcina;s__Sporosarcina psychrophila_A		prox
WP_338655569.1		Y...H...Y...R	Sporosarcina psychrophila	d__Bacteria;p__Bacillota;c__Bacilli;o__Bacillales;f__Planococcaceae;g__Sporosarcina;s__Sporosarcina psychrophila_A		prox
WP_340807617.1		Y...H...Y...K	Bacillus sp. OxB-1	d__Bacteria;p__Bacillota;c__Bacilli;o__Bacillales;f__Planococcaceae;g__Sporosarcina;s__Sporosarcina sp000829195		prox
WP_099696146.1		Y...H...F...K	Sporosarcina sp. P2	d__Bacteria;p__Bacillota;c__Bacilli;o__Bacillales;f__Planococcaceae;g__Sporosarcina;s__Sporosarcina sp002743255		prox
WP_099673818.1		Y...H...F...K	Sporosarcina sp. P18a	d__Bacteria;p__Bacillota;c__Bacilli;o__Bacillales;f__Planococcaceae;g__Sporosarcina;s__Sporosarcina sp002743255		prox
WP_099631071.1		Y...H...F...K	Sporosarcina sp. P7	d__Bacteria;p__Bacillota;c__Bacilli;o__Bacillales;f__Planococcaceae;g__Sporosarcina;s__Sporosarcina sp002743255		prox
WP_099637597.1		Y...H...F...K	Sporosarcina sp. P16b	d__Bacteria;p__Bacillota;c__Bacilli;o__Bacillales;f__Planococcaceae;g__Sporosarcina;s__Sporosarcina sp002743255		prox
WP_099638547.1		Y...H...Y...K	Sporosarcina sp. P29	d__Bacteria;p__Bacillota;c__Bacilli;o__Bacillales;f__Planococcaceae;g__Sporosarcina;s__Sporosarcina sp002743335		prox
WP_099662303.1		Y...H...Y...K	Sporosarcina sp. P20a	d__Bacteria;p__Bacillota;c__Bacilli;o__Bacillales;f__Planococcaceae;g__Sporosarcina;s__Sporosarcina sp002743335		prox
WP_205407198.1		Y...H...F...K	Sporosarcina sp. P34	d__Bacteria;p__Bacillota;c__Bacilli;o__Bacillales;f__Planococcaceae;g__Sporosarcina;s__Sporosarcina sp002743375		prox
WP_303966252.1		Y...H...Y...K	Sporosarcina sp. P34	d__Bacteria;p__Bacillota;c__Bacilli;o__Bacillales;f__Planococcaceae;g__Sporosarcina;s__Sporosarcina sp002743375		prox
WP_153731006.1		Y...H...Y...R	Sporosarcina sp. PTS2304	d__Bacteria;p__Bacillota;c__Bacilli;o__Bacillales;f__Planococcaceae;g__Sporosarcina;s__Sporosarcina sp003351785		prox
WP_342512974.1		Y...H...Y...K	Sporosarcina sp. JAI121	d__Bacteria;p__Bacillota;c__Bacilli;o__Bacillales;f__Planococcaceae;g__Sporosarcina;s__Sporosarcina sp013408665		prox
WP_340731894.1		Y...H...Y...K	Sporosarcina sp. ACRSM	d__Bacteria;p__Bacillota;c__Bacilli;o__Bacillales;f__Planococcaceae;g__Sporosarcina;s__Sporosarcina sp022346545		prox
WP_251693922.1		F...H...Y...R	Sporosarcina sp. ACRSM	d__Bacteria;p__Bacillota;c__Bacilli;o__Bacillales;f__Planococcaceae;g__Sporosarcina;s__Sporosarcina sp022346545		prox
WP_067211993.1		Y...H...Y...R	Filibacter tadaridae	d__Bacteria;p__Bacillota;c__Bacilli;o__Bacillales;f__Planococcaceae;g__Sporosarcina;s__Sporosarcina tadaridae		prox
WP_037561344.1		Y...H...Y...K	Sporosarcina sp. P19	d__Bacteria;p__Bacillota;c__Bacilli;o__Bacillales;f__Planococcaceae;g__Sporosarcina;s__Sporosarcina ureae		prox
WP_251670342.1		Y...H...F...K	Sporosarcina ureae	d__Bacteria;p__Bacillota;c__Bacilli;o__Bacillales;f__Planococcaceae;g__Sporosarcina;s__Sporosarcina ureae_A		prox
WP_099671572.1		Y...H...Y...K	Sporosarcina ureae	d__Bacteria;p__Bacillota;c__Bacilli;o__Bacillales;f__Planococcaceae;g__Sporosarcina;s__Sporosarcina ureae_A		prox
WP_099693607.1		Y...H...Y...K	Sporosarcina ureae	d__Bacteria;p__Bacillota;c__Bacilli;o__Bacillales;f__Planococcaceae;g__Sporosarcina;s__Sporosarcina ureae_A		prox
WP_099625801.1		Y...H...Y...K	Sporosarcina ureae	d__Bacteria;p__Bacillota;c__Bacilli;o__Bacillales;f__Planococcaceae;g__Sporosarcina;s__Sporosarcina ureae_A		prox
WP_083035220.1		Y...H...Y...K	Sporosarcina sp. P3	d__Bacteria;p__Bacillota;c__Bacilli;o__Bacillales;f__Planococcaceae;g__Sporosarcina;s__Sporosarcina ureae_A		prox
WP_085133011.1		Y...H...Y...K	Sporosarcina sp. P1	d__Bacteria;p__Bacillota;c__Bacilli;o__Bacillales;f__Planococcaceae;g__Sporosarcina;s__Sporosarcina ureae_B		prox
WP_085428424.1		Y...H...Y...K	Sporosarcina sp. P17b	d__Bacteria;p__Bacillota;c__Bacilli;o__Bacillales;f__Planococcaceae;g__Sporosarcina;s__Sporosarcina ureae_C		prox
WP_099678972.1		Y...H...Y...K	Sporosarcina sp. P26b	d__Bacteria;p__Bacillota;c__Bacilli;o__Bacillales;f__Planococcaceae;g__Sporosarcina;s__Sporosarcina ureae_C		prox
WP_224875695.1		Y...H...Y...K	Mangrovibacillus sp. Mu-81	d__Bacteria;p__Bacillota;c__Bacilli;o__Bacillales;f__R1DC41;g__Mangrovibacillus;s__Mangrovibacillus cuniculi	Inferred_Based_on_Genus	prox
WP_139489619.1		Y...H...Y...K	Brevibacillus dissolubilis	d__Bacteria;p__Bacillota;c__Bacilli;o__Brevibacillales;f__Brevibacillaceae;g__Brevibacillus;s__Brevibacillus choshinensis	Inferred_Based_on_Genus	prox
WP_180365073.1		Y...H...Y...H	Kandleria vitulina	d__Bacteria;p__Bacillota;c__Bacilli;o__Erysipelotrichales;f__Coprobacillaceae;g__Kandleria;s__Kandleria vitulina		prox
WP_352403192.1		Y...H...Y...H	Kandleria vitulina	d__Bacteria;p__Bacillota;c__Bacilli;o__Erysipelotrichales;f__Coprobacillaceae;g__Kandleria;s__Kandleria vitulina		prox
WP_162176412.1		Y...H...Y...H	Kandleria vitulina	d__Bacteria;p__Bacillota;c__Bacilli;o__Erysipelotrichales;f__Coprobacillaceae;g__Kandleria;s__Kandleria vitulina		prox
WP_180365694.1		Y...H...Y...H	Kandleria vitulina	d__Bacteria;p__Bacillota;c__Bacilli;o__Erysipelotrichales;f__Coprobacillaceae;g__Kandleria;s__Kandleria vitulina		prox
WP_180364529.1		Y...H...Y...H	Kandleria vitulina	d__Bacteria;p__Bacillota;c__Bacilli;o__Erysipelotrichales;f__Coprobacillaceae;g__Kandleria;s__Kandleria vitulina		prox
WP_196242674.1		Y...H...Y...H	Kandleria vitulina	d__Bacteria;p__Bacillota;c__Bacilli;o__Erysipelotrichales;f__Coprobacillaceae;g__Kandleria;s__Kandleria vitulina		prox
WP_330013692.1		Y...H...Y...H	Kandleria vitulina	d__Bacteria;p__Bacillota;c__Bacilli;o__Erysipelotrichales;f__Coprobacillaceae;g__Kandleria;s__Kandleria vitulina		prox
WP_196242871.1		Y...H...Y...H	Kandleria vitulina	d__Bacteria;p__Bacillota;c__Bacilli;o__Erysipelotrichales;f__Coprobacillaceae;g__Kandleria;s__Kandleria vitulina		prox
WP_287458479.1		Y...H...Y...H	Kandleria sp.	d__Bacteria;p__Bacillota;c__Bacilli;o__Erysipelotrichales;f__Coprobacillaceae;g__Kandleria;s__Kandleria vitulina		prox
WP_096466441.1		Y...H...Y...R	Saccharibacillus sacchari	d__Bacteria;p__Bacillota;c__Bacilli;o__Paenibacillales;f__Paenibacillaceae;g__Saccharibacillus;s__Saccharibacillus sacchari		prox
WP_088489370.1		Y...H...Y...K	Saccharibacillus sacchari	d__Bacteria;p__Bacillota;c__Bacilli;o__Paenibacillales;f__Paenibacillaceae;g__Saccharibacillus;s__Saccharibacillus sacchari		prox
WP_340227032.1		Y...H...Y...K	Saccharibacillus sp. O23	d__Bacteria;p__Bacillota;c__Bacilli;o__Paenibacillales;f__Paenibacillaceae;g__Saccharibacillus;s__Saccharibacillus sp002205895		prox
WP_300526540.1		Y...H...Y...K	Geomonas agri	d__Bacteria;p__Desulfobacterota_F;c__Desulfuromonadia;o__Geobacterales;f__Geobacteraceae;g__Geomonas;s__Geomonas agri		prox
WP_136526529.1		Y...H...Y...K	Geomonas terrae	d__Bacteria;p__Desulfobacterota_F;c__Desulfuromonadia;o__Geobacterales;f__Geobacteraceae;g__Geomonas;s__Geomonas edaphica		prox
WP_129127588.1		Y...H...Y...K	Geomonas ferrireducens	d__Bacteria;p__Desulfobacterota_F;c__Desulfuromonadia;o__Geobacterales;f__Geobacteraceae;g__Geomonas;s__Geomonas ferrireducens		prox
WP_216798980.1		Y...H...Y...K	Geomonas oryzae	d__Bacteria;p__Desulfobacterota_F;c__Desulfuromonadia;o__Geobacterales;f__Geobacteraceae;g__Geomonas;s__Geomonas oryzae		prox
WP_224981581.1		Y...H...Y...K	Geomonas oryzisoli	d__Bacteria;p__Desulfobacterota_F;c__Desulfuromonadia;o__Geobacterales;f__Geobacteraceae;g__Geomonas;s__Geomonas oryzisoli		prox
WP_022668645.1		Y...H...Y...K	Desulfospira joergensenii	d__Bacteria;p__Desulfobacterota;c__Desulfobacteria;o__Desulfobacterales;f__Desulfobacteraceae;g__Desulfospira;s__Desulfospira joergensenii		prox
WP_181015610.1		Y...H...F...H	Desulfoluna limicola	d__Bacteria;p__Desulfobacterota;c__Desulfobacteria;o__Desulfobacterales;f__Desulfolunaceae;g__Desulfoluna;s__Desulfoluna spongiiphila	Inferred_Based_on_Genus	prox
WP_135872073.1		Y...H...Y...K	Desulfopila aestuarii	d__Bacteria;p__Desulfobacterota;c__Desulfobulbia;o__Desulfobulbales;f__Desulfocapsaceae;g__Desulfopila;s__Desulfopila aestuarii		prox
WP_341546851.1		Y...H...Y...K	Pseudodesulfovibrio senegalensis	d__Bacteria;p__Desulfobacterota;c__Desulfovibrionia;o__Desulfovibrionales;f__Desulfovibrionaceae;g__Pseudodesulfovibrio;s__Pseudodesulfovibrio senegalensis		prox
WP_134113855.1		Y...H...Y...K	Hypnocyclicus thermotrophus	d__Bacteria;p__Fusobacteriota;c__Fusobacteriia;o__Fusobacteriales;f__Fusobacteriaceae;g__Hypnocyclicus;s__Hypnocyclicus thermotrophus		prox
WP_273588518.1		Y...H...Y...H	Pseudidiomarina planktonica	d__Bacteria;p__Pseudomonadota;c__Gammaproteobacteria;o__Enterobacterales_A;f__Alteromonadaceae;g__Pseudidiomarina;s__Pseudidiomarina planktonica		prox
WP_165742651.1		Y...H...Y...K	Pseudoalteromonas aliena	d__Bacteria;p__Pseudomonadota;c__Gammaproteobacteria;o__Enterobacterales_A;f__Alteromonadaceae;g__Pseudoalteromonas;s__Pseudoalteromonas aliena		prox
WP_138586650.1		Y...H...Y...K	Pseudoalteromonas aliena	d__Bacteria;p__Pseudomonadota;c__Gammaproteobacteria;o__Enterobacterales_A;f__Alteromonadaceae;g__Pseudoalteromonas;s__Pseudoalteromonas aliena		prox
WP_273048448.1		Y...H...Y...K	Pseudoalteromonas sp. S558	d__Bacteria;p__Pseudomonadota;c__Gammaproteobacteria;o__Enterobacterales_A;f__Alteromonadaceae;g__Pseudoalteromonas;s__Pseudoalteromonas aliena		prox
WP_342877061.1		Y...H...Y...K	Pseudoalteromonas arctica	d__Bacteria;p__Pseudomonadota;c__Gammaproteobacteria;o__Enterobacterales_A;f__Alteromonadaceae;g__Pseudoalteromonas;s__Pseudoalteromonas arctica		prox
WP_290192612.1		Y...H...Y...K	Pseudoalteromonas arctica	d__Bacteria;p__Pseudomonadota;c__Gammaproteobacteria;o__Enterobacterales_A;f__Alteromonadaceae;g__Pseudoalteromonas;s__Pseudoalteromonas arctica		prox
WP_076924685.1		Y...H...Y...K	Pseudoalteromonas arctica	d__Bacteria;p__Pseudomonadota;c__Gammaproteobacteria;o__Enterobacterales_A;f__Alteromonadaceae;g__Pseudoalteromonas;s__Pseudoalteromonas arctica		prox
WP_197192931.1		Y...H...Y...K	Pseudoalteromonas sp. Z9A4	d__Bacteria;p__Pseudomonadota;c__Gammaproteobacteria;o__Enterobacterales_A;f__Alteromonadaceae;g__Pseudoalteromonas;s__Pseudoalteromonas arctica		prox
WP_165736056.1		Y...H...Y...K	Pseudoalteromonas sp. NZS71_1	d__Bacteria;p__Pseudomonadota;c__Gammaproteobacteria;o__Enterobacterales_A;f__Alteromonadaceae;g__Pseudoalteromonas;s__Pseudoalteromonas arctica		prox
WP_165740648.1		Y...H...Y...K	Pseudoalteromonas sp. SWXJZ10B	d__Bacteria;p__Pseudomonadota;c__Gammaproteobacteria;o__Enterobacterales_A;f__Alteromonadaceae;g__Pseudoalteromonas;s__Pseudoalteromonas arctica		prox
WP_007583252.1		Y...H...Y...K	Pseudoalteromonas sp. SWXJ133	d__Bacteria;p__Pseudomonadota;c__Gammaproteobacteria;o__Enterobacterales_A;f__Alteromonadaceae;g__Pseudoalteromonas;s__Pseudoalteromonas arctica		prox
WP_182752561.1		Y...H...Y...K	Pseudoalteromonas sp. Z1A6	d__Bacteria;p__Pseudomonadota;c__Gammaproteobacteria;o__Enterobacterales_A;f__Alteromonadaceae;g__Pseudoalteromonas;s__Pseudoalteromonas arctica		prox
WP_282114093.1		Y...H...Y...K	Pseudoalteromonas sp. NGC95	d__Bacteria;p__Pseudomonadota;c__Gammaproteobacteria;o__Enterobacterales_A;f__Alteromonadaceae;g__Pseudoalteromonas;s__Pseudoalteromonas arctica		prox
WP_101163501.1		Y...H...Y...K	Pseudoalteromonas sp. SWYJ118	d__Bacteria;p__Pseudomonadota;c__Gammaproteobacteria;o__Enterobacterales_A;f__Alteromonadaceae;g__Pseudoalteromonas;s__Pseudoalteromonas arctica		prox
WP_197180606.1		Y...H...Y...K	Pseudoalteromonas sp. BSi20429	d__Bacteria;p__Pseudomonadota;c__Gammaproteobacteria;o__Enterobacterales_A;f__Alteromonadaceae;g__Pseudoalteromonas;s__Pseudoalteromonas arctica		prox
WP_197159902.1		Y...H...Y...K	Pseudoalteromonas sp. SA25	d__Bacteria;p__Pseudomonadota;c__Gammaproteobacteria;o__Enterobacterales_A;f__Alteromonadaceae;g__Pseudoalteromonas;s__Pseudoalteromonas arctica		prox
WP_197139417.1		Y...H...Y...K	Pseudoalteromonas sp. 31A1	d__Bacteria;p__Pseudomonadota;c__Gammaproteobacteria;o__Enterobacterales_A;f__Alteromonadaceae;g__Pseudoalteromonas;s__Pseudoalteromonas arctica		prox
WP_372762433.1		Y...H...Y...K	Pseudoalteromonas sp. NZS11	d__Bacteria;p__Pseudomonadota;c__Gammaproteobacteria;o__Enterobacterales_A;f__Alteromonadaceae;g__Pseudoalteromonas;s__Pseudoalteromonas arctica		prox
WP_182702260.1		Y...H...Y...K	Pseudoalteromonas sp. P1-11	d__Bacteria;p__Pseudomonadota;c__Gammaproteobacteria;o__Enterobacterales_A;f__Alteromonadaceae;g__Pseudoalteromonas;s__Pseudoalteromonas atlantica		prox
WP_004334742.1		Y...H...Y...K	Pseudoalteromonas distincta	d__Bacteria;p__Pseudomonadota;c__Gammaproteobacteria;o__Enterobacterales_A;f__Alteromonadaceae;g__Pseudoalteromonas;s__Pseudoalteromonas distincta		prox
WP_272450617.1		Y...H...Y...K	Pseudoalteromonas distincta	d__Bacteria;p__Pseudomonadota;c__Gammaproteobacteria;o__Enterobacterales_A;f__Alteromonadaceae;g__Pseudoalteromonas;s__Pseudoalteromonas distincta		prox
WP_182779782.1		Y...H...Y...K	Pseudoalteromonas distincta	d__Bacteria;p__Pseudomonadota;c__Gammaproteobacteria;o__Enterobacterales_A;f__Alteromonadaceae;g__Pseudoalteromonas;s__Pseudoalteromonas distincta		prox
WP_193226951.1		Y...H...Y...K	Pseudoalteromonas distincta	d__Bacteria;p__Pseudomonadota;c__Gammaproteobacteria;o__Enterobacterales_A;f__Alteromonadaceae;g__Pseudoalteromonas;s__Pseudoalteromonas distincta		prox
WP_039487730.1		Y...H...Y...K	Pseudoalteromonas distincta	d__Bacteria;p__Pseudomonadota;c__Gammaproteobacteria;o__Enterobacterales_A;f__Alteromonadaceae;g__Pseudoalteromonas;s__Pseudoalteromonas distincta		prox
WP_182736831.1		Y...H...Y...K	Pseudoalteromonas distincta	d__Bacteria;p__Pseudomonadota;c__Gammaproteobacteria;o__Enterobacterales_A;f__Alteromonadaceae;g__Pseudoalteromonas;s__Pseudoalteromonas distincta		prox
WP_182716654.1		Y...H...Y...K	Pseudoalteromonas sp. SR41-7	d__Bacteria;p__Pseudomonadota;c__Gammaproteobacteria;o__Enterobacterales_A;f__Alteromonadaceae;g__Pseudoalteromonas;s__Pseudoalteromonas distincta		prox
WP_278381657.1		Y...H...Y...K	Pseudoalteromonas sp. SG43-4	d__Bacteria;p__Pseudomonadota;c__Gammaproteobacteria;o__Enterobacterales_A;f__Alteromonadaceae;g__Pseudoalteromonas;s__Pseudoalteromonas distincta		prox
WP_197121164.1		Y...H...Y...K	Pseudoalteromonas sp. SG45-1	d__Bacteria;p__Pseudomonadota;c__Gammaproteobacteria;o__Enterobacterales_A;f__Alteromonadaceae;g__Pseudoalteromonas;s__Pseudoalteromonas distincta		prox
WP_354630284.1		Y...H...Y...K	Pseudoalteromonas sp. SR43-7	d__Bacteria;p__Pseudomonadota;c__Gammaproteobacteria;o__Enterobacterales_A;f__Alteromonadaceae;g__Pseudoalteromonas;s__Pseudoalteromonas distincta		prox
WP_182692725.1		Y...H...Y...K	Pseudoalteromonas sp. SG43-1	d__Bacteria;p__Pseudomonadota;c__Gammaproteobacteria;o__Enterobacterales_A;f__Alteromonadaceae;g__Pseudoalteromonas;s__Pseudoalteromonas distincta		prox
WP_182672363.1		Y...H...Y...K	Pseudoalteromonas sp. LC2018020214	d__Bacteria;p__Pseudomonadota;c__Gammaproteobacteria;o__Enterobacterales_A;f__Alteromonadaceae;g__Pseudoalteromonas;s__Pseudoalteromonas distincta		prox
WP_165723869.1		Y...H...Y...K	Pseudoalteromonas sp. SR43-3	d__Bacteria;p__Pseudomonadota;c__Gammaproteobacteria;o__Enterobacterales_A;f__Alteromonadaceae;g__Pseudoalteromonas;s__Pseudoalteromonas distincta		prox
WP_200220557.1		Y...H...Y...K	Pseudoalteromonas sp. SR45-1	d__Bacteria;p__Pseudomonadota;c__Gammaproteobacteria;o__Enterobacterales_A;f__Alteromonadaceae;g__Pseudoalteromonas;s__Pseudoalteromonas distincta		prox
WP_182733033.1		Y...H...Y...K	Pseudoalteromonas sp. SG43-3	d__Bacteria;p__Pseudomonadota;c__Gammaproteobacteria;o__Enterobacterales_A;f__Alteromonadaceae;g__Pseudoalteromonas;s__Pseudoalteromonas distincta		prox
WP_182720327.1		Y...H...Y...K	Pseudoalteromonas sp. SG45-2	d__Bacteria;p__Pseudomonadota;c__Gammaproteobacteria;o__Enterobacterales_A;f__Alteromonadaceae;g__Pseudoalteromonas;s__Pseudoalteromonas distincta		prox
WP_182748306.1		Y...H...Y...K	Pseudoalteromonas sp. SR43-5	d__Bacteria;p__Pseudomonadota;c__Gammaproteobacteria;o__Enterobacterales_A;f__Alteromonadaceae;g__Pseudoalteromonas;s__Pseudoalteromonas distincta		prox
WP_024595014.1		Y...H...Y...K	Pseudoalteromonas sp. SR45-5	d__Bacteria;p__Pseudomonadota;c__Gammaproteobacteria;o__Enterobacterales_A;f__Alteromonadaceae;g__Pseudoalteromonas;s__Pseudoalteromonas distincta		prox
WP_182724729.1		Y...H...Y...K	Pseudoalteromonas sp. SG43-5	d__Bacteria;p__Pseudomonadota;c__Gammaproteobacteria;o__Enterobacterales_A;f__Alteromonadaceae;g__Pseudoalteromonas;s__Pseudoalteromonas distincta		prox
WP_182674679.1		Y...H...Y...K	Pseudoalteromonas sp. SR41-1	d__Bacteria;p__Pseudomonadota;c__Gammaproteobacteria;o__Enterobacterales_A;f__Alteromonadaceae;g__Pseudoalteromonas;s__Pseudoalteromonas distincta		prox
WP_182694880.1		Y...H...Y...K	Pseudoalteromonas sp. NZS100	d__Bacteria;p__Pseudomonadota;c__Gammaproteobacteria;o__Enterobacterales_A;f__Alteromonadaceae;g__Pseudoalteromonas;s__Pseudoalteromonas distincta		prox
WP_248518962.1		Y...H...Y...K	Pseudoalteromonas sp. ECSMB14103	d__Bacteria;p__Pseudomonadota;c__Gammaproteobacteria;o__Enterobacterales_A;f__Alteromonadaceae;g__Pseudoalteromonas;s__Pseudoalteromonas marina		prox
WP_073614831.1		Y...H...Y...H	Pseudoalteromonas marina	d__Bacteria;p__Pseudomonadota;c__Gammaproteobacteria;o__Enterobacterales_A;f__Alteromonadaceae;g__Pseudoalteromonas;s__Pseudoalteromonas marina		prox
WP_243534214.1		Y...H...Y...K	Pseudoalteromonas marina	d__Bacteria;p__Pseudomonadota;c__Gammaproteobacteria;o__Enterobacterales_A;f__Alteromonadaceae;g__Pseudoalteromonas;s__Pseudoalteromonas marina		prox
WP_058429268.1		Y...H...Y...K	Pseudoalteromonas marina	d__Bacteria;p__Pseudomonadota;c__Gammaproteobacteria;o__Enterobacterales_A;f__Alteromonadaceae;g__Pseudoalteromonas;s__Pseudoalteromonas marina		prox
WP_039037369.1		Y...H...Y...K	Pseudoalteromonas marina	d__Bacteria;p__Pseudomonadota;c__Gammaproteobacteria;o__Enterobacterales_A;f__Alteromonadaceae;g__Pseudoalteromonas;s__Pseudoalteromonas marina		prox
WP_010556189.1		Y...H...Y...K	Pseudoalteromonas marina	d__Bacteria;p__Pseudomonadota;c__Gammaproteobacteria;o__Enterobacterales_A;f__Alteromonadaceae;g__Pseudoalteromonas;s__Pseudoalteromonas marina		prox
WP_008131737.1		Y...H...Y...K	Pseudoalteromonas marina	d__Bacteria;p__Pseudomonadota;c__Gammaproteobacteria;o__Enterobacterales_A;f__Alteromonadaceae;g__Pseudoalteromonas;s__Pseudoalteromonas marina		prox
WP_203987571.1		Y...H...Y...K	Pseudoalteromonas sp. BSi20480	d__Bacteria;p__Pseudomonadota;c__Gammaproteobacteria;o__Enterobacterales_A;f__Alteromonadaceae;g__Pseudoalteromonas;s__Pseudoalteromonas marina		prox
WP_305398718.1		Y...H...Y...K	Pseudoalteromonas sp. PS1M3	d__Bacteria;p__Pseudomonadota;c__Gammaproteobacteria;o__Enterobacterales_A;f__Alteromonadaceae;g__Pseudoalteromonas;s__Pseudoalteromonas marina		prox
WP_138739725.1		Y...H...Y...K	Pseudoalteromonas sp. APM04	d__Bacteria;p__Pseudomonadota;c__Gammaproteobacteria;o__Enterobacterales_A;f__Alteromonadaceae;g__Pseudoalteromonas;s__Pseudoalteromonas marina		prox
WP_277054957.1		Y...H...Y...K	Pseudoalteromonas sp. 2CM32C	d__Bacteria;p__Pseudomonadota;c__Gammaproteobacteria;o__Enterobacterales_A;f__Alteromonadaceae;g__Pseudoalteromonas;s__Pseudoalteromonas marina		prox
WP_197100452.1		Y...H...Y...K	Pseudoalteromonas sp. APC 3358	d__Bacteria;p__Pseudomonadota;c__Gammaproteobacteria;o__Enterobacterales_A;f__Alteromonadaceae;g__Pseudoalteromonas;s__Pseudoalteromonas marina	Inferred_Based_on_Genus	prox
WP_294115043.1		Y...H...Y...K	Pseudoalteromonas sp. AS84	d__Bacteria;p__Pseudomonadota;c__Gammaproteobacteria;o__Enterobacterales_A;f__Alteromonadaceae;g__Pseudoalteromonas;s__Pseudoalteromonas marina	Inferred_Based_on_Genus	prox
WP_342874779.1		Y...H...Y...K	Pseudoalteromonas sp. AS71	d__Bacteria;p__Pseudomonadota;c__Gammaproteobacteria;o__Enterobacterales_A;f__Alteromonadaceae;g__Pseudoalteromonas;s__Pseudoalteromonas marina	Inferred_Based_on_Genus	prox
WP_138490085.1		Y...H...Y...K	Pseudoalteromonas sp. NCIMB_1079	d__Bacteria;p__Pseudomonadota;c__Gammaproteobacteria;o__Enterobacterales_A;f__Alteromonadaceae;g__Pseudoalteromonas;s__Pseudoalteromonas marina	Inferred_Based_on_Genus	prox
WP_058375111.1		Y...H...Y...K	Pseudoalteromonas sp. HL-AS2	d__Bacteria;p__Pseudomonadota;c__Gammaproteobacteria;o__Enterobacterales_A;f__Alteromonadaceae;g__Pseudoalteromonas;s__Pseudoalteromonas marina	Inferred_Based_on_Genus	prox
WP_149592896.1		Y...H...Y...K	Pseudoalteromonas sp. HL-AS1	d__Bacteria;p__Pseudomonadota;c__Gammaproteobacteria;o__Enterobacterales_A;f__Alteromonadaceae;g__Pseudoalteromonas;s__Pseudoalteromonas marina	Inferred_Based_on_Genus	prox
WP_375279055.1		Y...H...Y...K	Pseudoalteromonas	d__Bacteria;p__Pseudomonadota;c__Gammaproteobacteria;o__Enterobacterales_A;f__Alteromonadaceae;g__Pseudoalteromonas;s__Pseudoalteromonas marina	Inferred_Based_on_Genus	prox
WP_011330142.1		Y...H...Y...K	Pseudoalteromonas	d__Bacteria;p__Pseudomonadota;c__Gammaproteobacteria;o__Enterobacterales_A;f__Alteromonadaceae;g__Pseudoalteromonas;s__Pseudoalteromonas marina	Inferred_Based_on_Genus	prox
WP_197185206.1		Y...H...Y...K	Pseudoalteromonas	d__Bacteria;p__Pseudomonadota;c__Gammaproteobacteria;o__Enterobacterales_A;f__Alteromonadaceae;g__Pseudoalteromonas;s__Pseudoalteromonas marina	Inferred_Based_on_Genus	prox
WP_010552933.1		Y...H...Y...K	Pseudoalteromonas	d__Bacteria;p__Pseudomonadota;c__Gammaproteobacteria;o__Enterobacterales_A;f__Alteromonadaceae;g__Pseudoalteromonas;s__Pseudoalteromonas marina	Inferred_Based_on_Genus	prox
WP_309169178.1		Y...H...Y...K	Pseudoalteromonas	d__Bacteria;p__Pseudomonadota;c__Gammaproteobacteria;o__Enterobacterales_A;f__Alteromonadaceae;g__Pseudoalteromonas;s__Pseudoalteromonas marina	Inferred_Based_on_Genus	prox
WP_149603710.1		Y...H...Y...K	Pseudoalteromonas	d__Bacteria;p__Pseudomonadota;c__Gammaproteobacteria;o__Enterobacterales_A;f__Alteromonadaceae;g__Pseudoalteromonas;s__Pseudoalteromonas marina	Inferred_Based_on_Genus	prox
WP_182712387.1		Y...H...Y...K	Pseudoalteromonas	d__Bacteria;p__Pseudomonadota;c__Gammaproteobacteria;o__Enterobacterales_A;f__Alteromonadaceae;g__Pseudoalteromonas;s__Pseudoalteromonas marina	Inferred_Based_on_Genus	prox
WP_182768682.1		Y...H...Y...K	Pseudoalteromonas	d__Bacteria;p__Pseudomonadota;c__Gammaproteobacteria;o__Enterobacterales_A;f__Alteromonadaceae;g__Pseudoalteromonas;s__Pseudoalteromonas marina	Inferred_Based_on_Genus	prox
WP_371542347.1		Y...H...Y...K	Pseudoalteromonas	d__Bacteria;p__Pseudomonadota;c__Gammaproteobacteria;o__Enterobacterales_A;f__Alteromonadaceae;g__Pseudoalteromonas;s__Pseudoalteromonas marina	Inferred_Based_on_Genus	prox
WP_290292010.1		Y...H...Y...K	Pseudoalteromonas sp. APC 3691	d__Bacteria;p__Pseudomonadota;c__Gammaproteobacteria;o__Enterobacterales_A;f__Alteromonadaceae;g__Pseudoalteromonas;s__Pseudoalteromonas marina	Inferred_Based_on_Genus	prox
WP_166376642.1		Y...H...Y...K	Pseudoalteromonas sp. GW168-MNA-CIBAN-0100	d__Bacteria;p__Pseudomonadota;c__Gammaproteobacteria;o__Enterobacterales_A;f__Alteromonadaceae;g__Pseudoalteromonas;s__Pseudoalteromonas marina	Inferred_Based_on_Genus	prox
WP_309217393.1		Y...H...Y...K	Pseudoalteromonas nigrifaciens	d__Bacteria;p__Pseudomonadota;c__Gammaproteobacteria;o__Enterobacterales_A;f__Alteromonadaceae;g__Pseudoalteromonas;s__Pseudoalteromonas nigrifaciens		prox
WP_086999095.1		Y...H...Y...K	Pseudoalteromonas nigrifaciens	d__Bacteria;p__Pseudomonadota;c__Gammaproteobacteria;o__Enterobacterales_A;f__Alteromonadaceae;g__Pseudoalteromonas;s__Pseudoalteromonas nigrifaciens		prox
WP_058405312.1		Y...H...Y...K	Pseudoalteromonas translucida	d__Bacteria;p__Pseudomonadota;c__Gammaproteobacteria;o__Enterobacterales_A;f__Alteromonadaceae;g__Pseudoalteromonas;s__Pseudoalteromonas nigrifaciens		prox
WP_208834006.1		Y...H...Y...K	Pseudoalteromonas translucida	d__Bacteria;p__Pseudomonadota;c__Gammaproteobacteria;o__Enterobacterales_A;f__Alteromonadaceae;g__Pseudoalteromonas;s__Pseudoalteromonas nigrifaciens		prox
WP_197107484.1		Y...H...Y...K	Pseudoalteromonas sp. K222D	d__Bacteria;p__Pseudomonadota;c__Gammaproteobacteria;o__Enterobacterales_A;f__Alteromonadaceae;g__Pseudoalteromonas;s__Pseudoalteromonas nigrifaciens		prox
WP_350545738.1		Y...H...Y...K	Pseudoalteromonas sp. MIP2626	d__Bacteria;p__Pseudomonadota;c__Gammaproteobacteria;o__Enterobacterales_A;f__Alteromonadaceae;g__Pseudoalteromonas;s__Pseudoalteromonas nigrifaciens		prox
WP_372811373.1		Y...H...Y...K	Pseudoalteromonas sp. SR45-4	d__Bacteria;p__Pseudomonadota;c__Gammaproteobacteria;o__Enterobacterales_A;f__Alteromonadaceae;g__Pseudoalteromonas;s__Pseudoalteromonas nigrifaciens		prox
WP_138528189.1		Y...H...Y...K	Pseudoalteromonas sp. H71	d__Bacteria;p__Pseudomonadota;c__Gammaproteobacteria;o__Enterobacterales_A;f__Alteromonadaceae;g__Pseudoalteromonas;s__Pseudoalteromonas sp001468485		prox
WP_305471238.1		Y...H...Y...K	Pseudoalteromonas sp. 10-33	d__Bacteria;p__Pseudomonadota;c__Gammaproteobacteria;o__Enterobacterales_A;f__Alteromonadaceae;g__Pseudoalteromonas;s__Pseudoalteromonas sp001468485		prox
WP_058552287.1		Y...H...Y...K	Pseudoalteromonas sp. CR1	d__Bacteria;p__Pseudomonadota;c__Gammaproteobacteria;o__Enterobacterales_A;f__Alteromonadaceae;g__Pseudoalteromonas;s__Pseudoalteromonas sp001468485		prox
WP_197188200.1		Y...H...Y...K	Pseudoalteromonas sp. EB27	d__Bacteria;p__Pseudomonadota;c__Gammaproteobacteria;o__Enterobacterales_A;f__Alteromonadaceae;g__Pseudoalteromonas;s__Pseudoalteromonas sp001974875		prox
WP_197116951.1		Y...H...Y...K	Pseudoalteromonas sp. NSLLW218	d__Bacteria;p__Pseudomonadota;c__Gammaproteobacteria;o__Enterobacterales_A;f__Alteromonadaceae;g__Pseudoalteromonas;s__Pseudoalteromonas sp001974875		prox
WP_341602420.1		Y...H...Y...K	Pseudoalteromonas sp. FUC4	d__Bacteria;p__Pseudomonadota;c__Gammaproteobacteria;o__Enterobacterales_A;f__Alteromonadaceae;g__Pseudoalteromonas;s__Pseudoalteromonas sp008370255		prox
WP_197118982.1		Y...H...Y...K	Pseudoalteromonas sp. SWN29	d__Bacteria;p__Pseudomonadota;c__Gammaproteobacteria;o__Enterobacterales_A;f__Alteromonadaceae;g__Pseudoalteromonas;s__Pseudoalteromonas sp011378855		prox
WP_197238437.1		Y...H...Y...K	Pseudoalteromonas sp. Z1A8	d__Bacteria;p__Pseudomonadota;c__Gammaproteobacteria;o__Enterobacterales_A;f__Alteromonadaceae;g__Pseudoalteromonas;s__Pseudoalteromonas sp011378855		prox
WP_342878827.1		Y...H...Y...K	Pseudoalteromonas sp. SWN166	d__Bacteria;p__Pseudomonadota;c__Gammaproteobacteria;o__Enterobacterales_A;f__Alteromonadaceae;g__Pseudoalteromonas;s__Pseudoalteromonas sp011378855		prox
WP_166420862.1		Y...H...Y...K	Pseudoalteromonas issachenkonii	d__Bacteria;p__Pseudomonadota;c__Gammaproteobacteria;o__Enterobacterales_A;f__Alteromonadaceae;g__Pseudoalteromonas;s__Pseudoalteromonas tetraodonis		prox
WP_339683760.1		Y...H...Y...K	Pseudoalteromonas sp.	d__Bacteria;p__Pseudomonadota;c__Gammaproteobacteria;o__Enterobacterales_A;f__Alteromonadaceae;g__Pseudoalteromonas;s__Pseudoalteromonas tetraodonis		prox
WP_170071477.1		Y...H...Y...K	Pseudoalteromonas sp.	d__Bacteria;p__Pseudomonadota;c__Gammaproteobacteria;o__Enterobacterales_A;f__Alteromonadaceae;g__Pseudoalteromonas;s__Pseudoalteromonas tetraodonis		prox
WP_193156718.1		Y...H...Y...K	Pseudoalteromonas sp.	d__Bacteria;p__Pseudomonadota;c__Gammaproteobacteria;o__Enterobacterales_A;f__Alteromonadaceae;g__Pseudoalteromonas;s__Pseudoalteromonas tetraodonis		prox
WP_179806787.1		Y...H...Y...K	uncultured Pseudoalteromonas sp.	d__Bacteria;p__Pseudomonadota;c__Gammaproteobacteria;o__Enterobacterales_A;f__Alteromonadaceae;g__Pseudoalteromonas;s__Pseudoalteromonas undina		prox
WP_268047619.1		Y...H...Y...K	Alkalispirochaeta alkalica	d__Bacteria;p__Spirochaetota;c__Spirochaetia;o__DSM-27196;f__Alkalispirochaetaceae;g__Alkalispirochaeta;s__Alkalispirochaeta alkalica		prox
WP_018527208.1		Y...H...F...H	Alkalispirochaeta sphaeroplastigenens	d__Bacteria;p__Spirochaetota;c__Spirochaetia;o__DSM-27196;f__Alkalispirochaetaceae;g__Alkalispirochaeta;s__Alkalispirochaeta alkalica		prox
WP_006299665.1		F...H...Y...R	Aminiphilus circumscriptus	d__Bacteria;p__Synergistota;c__Synergistia;o__Synergistales;f__Aminiphilaceae;g__Aminiphilus;s__Aminiphilus circumscriptus		prox
WP_029165600.1		Y...H...Y...K	Aminiphilus sp.	d__Bacteria;p__Synergistota;c__Synergistia;o__Synergistales;f__Aminiphilaceae;g__Aminiphilus;s__Aminiphilus sp002425685		prox
WP_133959323.1		Y...H...Y...K	Aminivibrio pyruvatiphilus	d__Bacteria;p__Synergistota;c__Synergistia;o__Synergistales;f__Aminobacteriaceae;g__Aminivibrio;s__Aminivibrio pyruvatiphilus		prox
WP_323389150.1		Y...H...Y...K	Aminivibrio sp.	d__Bacteria;p__Synergistota;c__Synergistia;o__Synergistales;f__Aminobacteriaceae;g__Aminivibrio;s__Aminivibrio sp016756745		prox
WP_290684991.1		Y...H...Y...K	Aminivibrio sp.	d__Bacteria;p__Synergistota;c__Synergistia;o__Synergistales;f__Aminobacteriaceae;g__Aminivibrio;s__Aminivibrio sp016756745		prox
WP_012869076.1		Y...H...Y...R	Aminomonas paucivorans	d__Bacteria;p__Synergistota;c__Synergistia;o__Synergistales;f__Synergistaceae;g__Aminomonas;s__Aminomonas paucivorans		prox
WP_006584192.1		Y...H...Y...R	Thermanaerovibrio acidaminovorans	d__Bacteria;p__Synergistota;c__Synergistia;o__Synergistales;f__Synergistaceae;g__Thermanaerovibrio;s__Thermanaerovibrio acidaminovorans		prox
WP_281746477.1		Y...H...Y...R	Thermanaerovibrio acidaminovorans	d__Bacteria;p__Synergistota;c__Synergistia;o__Synergistales;f__Synergistaceae;g__Thermanaerovibrio;s__Thermanaerovibrio acidaminovorans		prox
WP_012869308.1		Y...H...Y...R	Thermanaerovibrio acidaminovorans	d__Bacteria;p__Synergistota;c__Synergistia;o__Synergistales;f__Synergistaceae;g__Thermanaerovibrio;s__Thermanaerovibrio acidaminovorans		prox
WP_070967441.1		Y...H...Y...K	Thermanaerovibrio velox	d__Bacteria;p__Synergistota;c__Synergistia;o__Synergistales;f__Synergistaceae;g__Thermanaerovibrio;s__Thermanaerovibrio velox		prox
WP_190615178.1		Y...H...Y...K	Geotoga petraea	d__Bacteria;p__Thermotogota;c__Thermotogae;o__Petrotogales;f__Petrotogaceae;g__Geotoga;s__Geotoga petraea		prox
WP_091405285.1		Y...H...Y...K	Geotoga petraea	d__Bacteria;p__Thermotogota;c__Thermotogae;o__Petrotogales;f__Petrotogaceae;g__Geotoga;s__Geotoga petraea		prox
WP_109605329.1		Y...H...Y...K	Oceanotoga teriensis	d__Bacteria;p__Thermotogota;c__Thermotogae;o__Petrotogales;f__Petrotogaceae;g__Oceanotoga;s__Oceanotoga teriensis		prox
WP_308644220.1		Y...H...Y...K	Oceanotoga sp.	d__Bacteria;p__Thermotogota;c__Thermotogae;o__Petrotogales;f__Petrotogaceae;g__Oceanotoga;s__Oceanotoga teriensis	Inferred_Based_on_Genus	prox
WP_169833794.1		Y...H...Y...K	Tepiditoga spiralis	d__Bacteria;p__Thermotogota;c__Thermotogae;o__Petrotogales;f__Petrotogaceae;g__Tepiditoga;s__Tepiditoga spiralis		prox
WP_190615180.1		Y...H...Y...K	Tepiditoga spiralis	d__Bacteria;p__Thermotogota;c__Thermotogae;o__Petrotogales;f__Petrotogaceae;g__Tepiditoga;s__Tepiditoga spiralis		prox
WP_194841023.1		Y...H...F...K	unclassified Sporosarcina	Not found		prox
WP_099692119.1		Y...H...Y...K	unclassified Sporosarcina	Not found		prox
WP_099696148.1		Y...H...Y...K	unclassified Sporosarcina	Not found		prox
WP_093957353.1		Y...H...Y...K	Aristaeella hokkaidonensis	Not found		prox
WP_089749022.1		Y...H...Y...K	unclassified Candidatus Frackibacter	Not found		prox
WP_084097196.1		Y...H...Y...K	Aristaeella lactis	Not found		prox
WP_066147002.1		Y...H...Y...R	unclassified Anoxybacillus	Not found		prox
WP_236891297.1		Y...H...Y...K	uncultured Anaeromusa sp.	Not found		prox
WP_204437097.1		F...H...Y...K	Natronobacillus azotifigens	Not found		prox
WP_079413238.1		Y...H...Y...K	Alkalithermobacter paradoxus	Not found		prox
WP_338536579.1		Y...H...Y...K	Helicovermis profundi	Not found		prox
WP_338536249.1		Y...H...Y...K	Helicovermis profundi	Not found		prox
WP_338536254.1		Y...H...Y...K	Helicovermis profundi	Not found		prox
WP_338536253.1		Y...H...Y...K	Helicovermis profundi	Not found		prox
WP_276755779.1		Y...H...Y...K	unclassified Pseudoalteromonas	Not found		prox
WP_219422233.1		Y...H...Y...K	unclassified Pseudoalteromonas	Not found		prox
WP_182677372.1		Y...H...Y...K	unclassified Pseudoalteromonas	Not found		prox
WP_089369292.1		Y...H...Y...K	unclassified Pseudoalteromonas	Not found		prox
WP_197182651.1		Y...H...Y...K	unclassified Pseudoalteromonas	Not found		prox
WP_024591048.1		Y...H...Y...K	unclassified Pseudoalteromonas	Not found		prox
WP_350634433.1		Y...H...Y...K	unclassified Pseudoalteromonas	Not found		prox
WP_165725526.1		Y...H...Y...K	unclassified Pseudoalteromonas	Not found		prox
WP_182736449.1		Y...H...Y...K	unclassified Pseudoalteromonas	Not found		prox
WP_165727970.1		Y...H...Y...K	unclassified Pseudoalteromonas	Not found		prox
WP_077535304.1		Y...H...Y...K	unclassified Pseudoalteromonas	Not found		prox
WP_055254172.1		Y...H...Y...R	unclassified Pseudoalteromonas	Not found		prox
WP_301188972.1		Y...H...Y...K	Plebeiobacterium sediminum	Not found		prox
WP_164980489.1		Y...H...Y...K	unclassified Fusibacter	Not found		prox
